# Supplementary material for: KBPT: knowledge-based prompt tuning for zero-shot relation triplet extraction
Source: PeerJ Comput Sci. 2024 May 24;10:e2014. doi: 10.7717/peerj-cs.2014 (PMC11157611; doi:10.7717/peerj-cs.2014)
Supplement: Supplemental Information 3 [file peerj-cs-10-2014-s003.py]

import json
import random
from collections import Counter
from pathlib import Path
from typing import List

import torch
from fire import Fire
from pydantic.main import BaseModel
from tqdm import tqdm

from generation import LabelConstraint, TripletSearchDecoder
from modeling import (NewRelationExtractor, RelationGenerator, RelationModel,
                      select_model)
from utils import (RelationSentence, WikiDataset, delete_checkpoints,
                   load_wiki_relation_map, mark_fewrel_entity)


def safe_divide(a: float, b: float) -> float:
    if a == 0 or b == 0:
        return 0
    return a / b


class Sentence(BaseModel):
    triplets: List[RelationSentence]

    @property
    def tokens(self) -> List[str]:
        return self.triplets[0].tokens

    @property
    def text(self) -> str:
        return " ".join(self.tokens)

    def assert_valid(self):
        assert len(self.tokens) > 0
        for t in self.triplets:
            assert t.text == self.text
            assert len(t.head) > 0
            assert len(t.tail) > 0
            assert len(t.label) > 0


class Dataset(BaseModel):
    sents: List[Sentence]

    def get_labels(self) -> List[str]:
        return sorted(set(t.label for s in self.sents for t in s.triplets))

    @classmethod
    def load(cls, path: str):
        with open(path) as f:
            sents = [Sentence(**json.loads(line)) for line in f]
        return cls(sents=sents)

    def save(self, path: str):
        Path(path).parent.mkdir(exist_ok=True, parents=True)
        with open(path, "w") as f:
            for s in self.sents:
                f.write(s.json() + "\n")

    @classmethod
    def load_fewrel(cls, path: str, path_properties: str = "data/wiki_properties.csv"):
        relation_map = load_wiki_relation_map(path_properties)
        groups = {}

        with open(path) as f:
            for i, lst in tqdm(json.load(f).items()):
                for raw in lst:
                    head, tail = mark_fewrel_entity(raw)
                    t = RelationSentence(
                        tokens=raw["tokens"],
                        head=head,
                        tail=tail,
                        label=relation_map[i].pLabel,
                        label_id=i,
                    )
                    groups.setdefault(t.text, []).append(t)

        sents = [Sentence(triplets=lst) for lst in groups.values()]
        return cls(sents=sents)

    @classmethod
    def load_wiki(cls, path: str, path_properties: str = "data/wiki_properties.csv"):
        relation_map = load_wiki_relation_map(path_properties)
        sents = []
        with open(path) as f:
            ds = WikiDataset(
                mode="train", data=json.load(f), pid2vec=None, property2idx=None
            )
            for i in tqdm(range(len(ds))):
                triplets = ds.load_edges(i)
                triplets = [t for t in triplets if t.label_id in relation_map.keys()]
                for t in triplets:
                    t.label = relation_map[t.label_id].pLabel
                if triplets:
                    # ZSBERT only includes first triplet in each sentence
                    for t in triplets:
                        t.zerorc_included = False
                    triplets[0].zerorc_included = True

                    s = Sentence(triplets=triplets)
                    sents.append(s)

        data = cls(sents=sents)
        counter = Counter(t.label for s in data.sents for t in s.triplets)
        threshold = sorted(counter.values())[-113]  # Based on ZSBERT data stats
        labels = [k for k, v in counter.items() if v >= threshold]
        data = data.filter_labels(labels)
        return data

    def filter_labels(self, labels: List[str]):
        label_set = set(labels)
        sents = []
        for s in self.sents:
            triplets = [t for t in s.triplets if t.label in label_set]
            if triplets:
                s = s.copy(deep=True)
                s.triplets = triplets
                sents.append(s)
        return Dataset(sents=sents)

    def train_test_split(self, test_size: int, random_seed: int, by_label: bool):
        random.seed(random_seed)

        if by_label:
            labels = self.get_labels()
            labels_test = random.sample(labels, k=test_size)
            labels_train = sorted(set(labels) - set(labels_test))
            sents_train = self.filter_labels(labels_train).sents
            sents_test = self.filter_labels(labels_test).sents
        else:
            sents_train = [s for s in self.sents]
            sents_test = random.sample(self.sents, k=test_size)

        banned = set(s.text for s in sents_test)  # Prevent sentence overlap
        sents_train = [s for s in sents_train if s.text not in banned]
        assert len(self.sents) == len(sents_train) + len(sents_test)
        return Dataset(sents=sents_train), Dataset(sents=sents_test)

    def analyze(self):
        info = dict(
            sents=len(self.sents),
            unique_texts=len(set(s.triplets[0].text for s in self.sents)),
            lengths=str(Counter(len(s.triplets) for s in self.sents)),
            labels=len(self.get_labels()),
        )
        print(json.dumps(info, indent=2))


def write_data_splits(
    path_in: str,
    mode: str,
    folder_out: str = "outputs/data/splits/zero_rte",
    num_dev_labels: int = 5,
    num_test_labels: List[int] = [5, 10, 15],
    seeds: List[int] = [0, 1, 2, 3, 4],
):
    for n in num_test_labels:
        for s in seeds:
            if mode == "fewrel":
                data = Dataset.load_fewrel(path_in)
            elif mode == "wiki":
                data = Dataset.load_wiki(path_in)
            else:
                raise ValueError()

            train, test = data.train_test_split(
                test_size=n, random_seed=s, by_label=True
            )
            train, dev = train.train_test_split(
                test_size=num_dev_labels, random_seed=s, by_label=True
            )
            del data

            for key, data in dict(train=train, dev=dev, test=test).items():
                name = f"unseen_{n}_seed_{s}"
                path = Path(folder_out) / Path(path_in).stem / name / f"{key}.jsonl"
                data.save(str(path))
                print(dict(key=key, labels=len(data.get_labels()), path=path))


class Generator(BaseModel):
    load_dir: str
    save_dir: str
    num_gen_per_label: int = 250
    model_name: str = "generate"
    encoder_name: str = "generate"
    model_kwargs: dict = {}

    def get_model(self) -> RelationModel:
        model = select_model(
            name=self.model_name,
            encoder_name=self.encoder_name,
            model_dir=str(Path(self.save_dir) / "model"),
            model_name=self.load_dir,
            data_dir=str(Path(self.save_dir) / "data"),
            do_pretrain=False,
            **self.model_kwargs,
        )
        return model

    def write_data(self, data: Dataset, name: str) -> str:
        model = self.get_model()
        path_out = Path(model.data_dir) / f"{name}.txt"
        path_out.parent.mkdir(exist_ok=True, parents=True)
        encoder = model.get_encoder()
        lines = [encoder.encode_to_line(t) for s in data.sents for t in s.triplets]
        random.seed(model.random_seed)
        random.shuffle(lines)
        with open(path_out, "w") as f:
            f.write("".join(lines))
        return str(path_out)

    def fit(self, path_train: str, path_dev: str):
        model = self.get_model()
        if Path(model.model_dir).exists():
            return

        data_train = Dataset.load(path_train)
        data_dev = Dataset.load(path_dev)
        path_train = self.write_data(data_train, "train")
        path_dev = self.write_data(data_dev, "dev")
        model.fit(path_train=path_train, path_dev=path_dev)
        delete_checkpoints(model.model_dir)

    def generate(self, labels: List[str], path_out: str):
        if Path(path_out).exists():
            return

        model = self.get_model()
        pipe = model.make_pipe()
        groups = {}
        assert isinstance(model, RelationGenerator)
        for relation in tqdm(labels):
            triplets, raw = model.generate(relation, self.num_gen_per_label, pipe=pipe)
            for t in triplets:
                groups.setdefault(t.text, []).append(t)

        sents = [Sentence(triplets=lst) for lst in groups.values()]
        data = Dataset(sents=sents)
        data.save(path_out)


class Extractor(BaseModel):
    load_dir: str
    save_dir: str
    model_name: str = "new_extract"
    encoder_name: str = "extract"
    search_threshold: float = -0.9906
    model_kwargs: dict = {}

    def get_model(self) -> RelationModel:
        model = select_model(
            name=self.model_name,
            encoder_name=self.encoder_name,
            model_dir=str(Path(self.save_dir) / "model"),
            model_name=self.load_dir,
            data_dir=str(Path(self.save_dir) / "data"),
            do_pretrain=False,
            **self.model_kwargs,
        )
        return model

    def write_data(self, data: Dataset, name: str) -> str:
        model = self.get_model()
        path_out = Path(model.data_dir) / f"{name}.json"
        path_out.parent.mkdir(exist_ok=True, parents=True)
        encoder = model.get_encoder()
        lines = [encoder.encode_to_line(t) for s in data.sents for t in s.triplets]
        random.seed(model.random_seed)
        random.shuffle(lines)
        with open(path_out, "w") as f:
            f.write("".join(lines))
        return str(path_out)

    def fit(self, path_train: str, path_dev: str):
        model = self.get_model()
        if Path(model.model_dir).exists():
            return

        data_train = Dataset.load(path_train)
        data_train = Dataset.load(path_train)
        data_dev = Dataset.load(path_dev)
        path_train = self.write_data(data_train, "train")
        path_dev = self.write_data(data_dev, "dev")
        model.fit(path_train=path_train, path_dev=path_dev)
        delete_checkpoints(model.model_dir)

    def predict(self, path_in: str, path_out: str, use_label_constraint: bool = True):
        data = Dataset.load(path_in)
        texts = [s.text for s in data.sents]
        model = self.get_model()
        assert isinstance(model, NewRelationExtractor)
        gen = model.load_generator(torch.device("cuda"))
        encoder = model.get_encoder()
        constraint = LabelConstraint(labels=data.get_labels(), tokenizer=gen.tokenizer)
        sents = []

        for i in tqdm(range(0, len(texts), model.batch_size)):
            batch = texts[i : i + model.batch_size]
            x = [encoder.encode_x(t) for t in batch]
            outputs = model.gen_texts(
                x, gen, num_beams=1, save_scores=use_label_constraint
            )
            assert len(outputs) == len(x)

            for i, raw in enumerate(outputs):
                triplet = encoder.safe_decode(x[i], y=raw)
                if use_label_constraint:
                    assert gen.scores is not None
                    triplet = constraint.run(triplet, gen.scores[i])
                sents.append(Sentence(triplets=[triplet]))

        Dataset(sents=sents).save(path_out)

    def predict_multi(self, path_in: str, path_out: str):
        stem = Path(path_out).stem
        path_raw = path_out.replace(stem, f"{stem}_raw")
        print(dict(predict_multi=locals()))
        data = Dataset.load(path_in)
        model = self.get_model()
        assert isinstance(model, NewRelationExtractor)
        gen = model.load_generator(torch.device("cuda"))
        constraint = LabelConstraint(labels=data.get_labels(), tokenizer=gen.tokenizer)
        searcher = TripletSearchDecoder(
            gen=gen, encoder=model.get_encoder(), constraint=constraint
        )

        sents = [
            Sentence(tokens=s.tokens, triplets=searcher.run(s.text))
            for s in tqdm(data.sents)
        ]
        Dataset(sents=sents).save(path_raw)
        for s in sents:
            s.triplets = [t for t in s.triplets if t.score > self.search_threshold]
        Dataset(sents=sents).save(path_out)

    @staticmethod
    def score(path_pred: str, path_gold: str) -> dict:
        pred = Dataset.load(path_pred)
        gold = Dataset.load(path_gold)
        assert len(pred.sents) == len(gold.sents)
        num_pred = 0
        num_gold = 0
        num_correct = 0

        for i in range(len(gold.sents)):
            num_pred += len(pred.sents[i].triplets)
            num_gold += len(gold.sents[i].triplets)
            for p in pred.sents[i].triplets:
                for g in gold.sents[i].triplets:
                    if (p.head, p.tail, p.label) == (g.head, g.tail, g.label):
                        num_correct += 1

        precision = safe_divide(num_correct, num_pred)
        recall = safe_divide(num_correct, num_gold)

        info = dict(
            path_pred=path_pred,
            path_gold=path_gold,
            precision=precision,
            recall=recall,
            score=safe_divide(2 * precision * recall, precision + recall),
        )
        return info


def main(
    path_train: str,
    path_dev: str,
    path_test: str,
    save_dir: str,
):
    print(dict(main=locals()))
    generator = Generator(
        load_dir="gpt2",
        save_dir=str(Path(save_dir) / "generator"),
    )
    extractor = Extractor(
        load_dir="facebook/bart-base",
        save_dir=str(Path(save_dir) / "extractor"),
    )

    generator.fit(path_train, path_dev)
    extractor.fit(path_train, path_dev)
    path_synthetic = str(Path(save_dir) / "synthetic.jsonl")
    labels_dev = Dataset.load(path_dev).get_labels()
    labels_test = Dataset.load(path_test).get_labels()
    generator.generate(labels_dev + labels_test, path_out=path_synthetic)

    extractor_final = Extractor(
        load_dir=str(Path(save_dir) / "extractor" / "model"),
        save_dir=str(Path(save_dir) / "extractor_final"),
    )
    extractor_final.fit(path_synthetic, path_dev)

    path_pred = str(Path(save_dir) / "pred.jsonl")
    extractor_final.predict(path_in=path_test, path_out=path_pred)
    results = extractor_final.score(path_pred, path_test)
    print(json.dumps(results, indent=2))
    with open(Path(save_dir) / "results.json", "w") as f:
        json.dump(results, f, indent=2)
    return results


def main_many(data_dir_pattern: str, save_dir: str, **kwargs):
    mode = Path(save_dir).name
    assert mode in ["fewrel", "wiki"]
    records = []

    for path in tqdm(sorted(Path().glob(data_dir_pattern))):
        path_train = path / "train.jsonl"
        path_dev = path / "dev.jsonl"
        path_test = path / "test.jsonl"
        results = main(
            path_train=str(path_train),
            path_dev=str(path_dev),
            path_test=str(path_test),
            save_dir=str(Path(save_dir) / path.name),
            **kwargs,
        )
        records.append(results)

    avg_p = sum([r["precision"] for r in records]) / len(records)
    avg_r = sum([r["recall"] for r in records]) / len(records)
    avg_f = safe_divide(2 * avg_p * avg_r, avg_p + avg_r)
    info = dict(avg_p=avg_p, avg_r=avg_r, avg_f=avg_f)
    print(json.dumps(info, indent=2))


def run_eval(path_model: str, path_test: str, mode: str, limit: int = 0):
    print(dict(run_eval=locals()))
    data = Dataset.load(path_test)
    model = Extractor(load_dir=str(Path(path_model) / "model"), save_dir=path_model)

    if mode == "single":
        data.sents = [s for s in data.sents if len(s.triplets) == 1]
    elif mode == "multi":
        data.sents = [s for s in data.sents if len(s.triplets) > 1]
    else:
        raise ValueError(f"mode must be single or multi")

    if limit > 0:
        random.seed(0)
        random.shuffle(data.sents)
        data.sents = data.sents[:limit]

    path_in = str(Path(path_model) / f"pred_in_{mode}.jsonl")
    path_out = str(Path(path_model) / f"pred_out_{mode}.jsonl")
    data.save(path_in)

    if mode == "single":
        model.predict(path_in, path_out)
    else:
        model.predict_multi(path_in, path_out)

    results = model.score(path_pred=path_out, path_gold=path_in)
    path_results = str(Path(path_model) / f"results_{mode}.json")
    results.update(mode=mode, limit=limit, path_results=path_results)
    print(json.dumps(results, indent=2))
    with open(path_results, "w") as f:
        json.dump(results, f, indent=2)


def run_eval_many(path_model_pattern: str, data_dir: str, **kwargs):
    for path in tqdm(sorted(Path().glob(path_model_pattern))):
        name = path.parts[-2]
        path_test = Path(data_dir) / name / "test.jsonl"
        assert path_test.exists()
        run_eval(path_model=str(path), path_test=str(path_test), **kwargs)


"""
FewRel Dataset

python wrapper.py main \
--path_train outputs/data/splits/zero_rte/fewrel/unseen_10_seed_0/train.jsonl \
--path_dev outputs/data/splits/zero_rte/fewrel/unseen_10_seed_0/dev.jsonl \
--path_test outputs/data/splits/zero_rte/fewrel/unseen_10_seed_0/test.jsonl \
--save_dir outputs/wrapper/fewrel/unseen_10_seed_0

python wrapper.py run_eval \
--path_model outputs/wrapper/fewrel/unseen_10_seed_0/extractor_final \
--path_test outputs/data/splits/zero_rte/fewrel/unseen_10_seed_0/test.jsonl \
--mode single

python wrapper.py run_eval \
--path_model outputs/wrapper/fewrel/unseen_10_seed_0/extractor_final \
--path_test outputs/data/splits/zero_rte/fewrel/unseen_10_seed_0/test.jsonl \
--mode multi

Wiki-ZSL Dataset

python wrapper.py main \
--path_train outputs/data/splits/zero_rte/wiki/unseen_10_seed_0/train.jsonl \
--path_dev outputs/data/splits/zero_rte/wiki/unseen_10_seed_0/dev.jsonl \
--path_test outputs/data/splits/zero_rte/wiki/unseen_10_seed_0/test.jsonl \
--save_dir outputs/wrapper/wiki/unseen_10_seed_0

python wrapper.py run_eval \
--path_model outputs/wrapper/wiki/unseen_10_seed_0/extractor_final \
--path_test outputs/data/splits/zero_rte/wiki/unseen_10_seed_0/test.jsonl \
--mode single

python wrapper.py run_eval \
--path_model outputs/wrapper/wiki/unseen_10_seed_0/extractor_final \
--path_test outputs/data/splits/zero_rte/wiki/unseen_10_seed_0/test.jsonl \
--mode multi

"""


if __name__ == "__main__":
    Fire()
