# Supplementary material for: KBPT: knowledge-based prompt tuning for zero-shot relation triplet extraction
Source: PeerJ Comput Sci. 2024 May 24;10:e2014. doi: 10.7717/peerj-cs.2014 (PMC11157611; doi:10.7717/peerj-cs.2014)
Supplement: Supplemental Information 5 [file peerj-cs-10-2014-s005.py]

from pathlib import Path
from typing import List, Optional, Tuple

import torch
from fire import Fire
from tqdm import tqdm
from transformers import (AutoModelForSeq2SeqLM, AutoTokenizer,
                          IntervalStrategy, Pipeline, TrainingArguments,
                          pipeline, set_seed)

from encoding import select_encoder
from generation import TextGenerator
from transformer_base import run_clm, run_summarization
from utils import DynamicModel, RelationData, RelationSentence


class RelationModel(DynamicModel):
    model_dir: str
    data_dir: str
    model_name: str
    do_pretrain: bool
    encoder_name: str
    pipe_name: str
    batch_size: int = 64
    grad_accumulation: int = 2
    random_seed: int = 42
    warmup_ratio: float = 0.2
    lr_pretrain: float = 3e-4
    lr_finetune: float = 3e-5
    epochs_pretrain: int = 3
    epochs_finetune: int = 5
    train_fp16: bool = True

    def fit(self, path_train: str, path_dev: Optional[str] = None):
        raise NotImplementedError

    def run(self, *args, **kwargs):
        raise NotImplementedError

    def decode(self, *args, **kwargs):
        raise NotImplementedError

    def get_lr(self) -> float:
        return self.lr_pretrain if self.do_pretrain else self.lr_finetune

    def get_epochs(self) -> int:
        return self.epochs_pretrain if self.do_pretrain else self.epochs_finetune

    def make_pipe(self, **kwargs) -> Pipeline:
        pipe = pipeline(
            self.pipe_name,
            model=self.model_dir,
            tokenizer=self.model_name,
            device=0 if torch.cuda.is_available() else -1,
            **kwargs,
        )
        return pipe

    def get_encoder(self):
        return select_encoder(self.encoder_name)

    def get_train_args(self, do_eval: bool) -> TrainingArguments:
        return TrainingArguments(
            seed=self.random_seed,
            do_train=True,
            do_eval=do_eval or None,  # False still becomes True after parsing
            overwrite_output_dir=True,
            per_device_train_batch_size=self.batch_size,
            gradient_accumulation_steps=self.grad_accumulation,
            warmup_ratio=self.warmup_ratio,
            output_dir=self.model_dir,
            save_strategy=IntervalStrategy.EPOCH,
            evaluation_strategy=IntervalStrategy.EPOCH
            if do_eval
            else IntervalStrategy.NO,
            learning_rate=self.get_lr(),
            num_train_epochs=self.get_epochs(),
            load_best_model_at_end=True,
            fp16=self.train_fp16,
        )


class RelationGenerator(RelationModel):
    model_name: str = "gpt2"
    block_size: int = 128
    encoder_name: str = "gpt_new_generate"
    pipe_name: str = "text-generation"

    def fit(self, path_train: str, path_dev: Optional[str] = None):
        data_args = run_clm.DataTrainingArguments(
            concat_texts=False,
            train_file=path_train,
            validation_file=path_dev,
            overwrite_cache=True,
            block_size=self.block_size,
        )
        train_args = self.get_train_args(do_eval=path_dev is not None)
        model_args = run_clm.ModelArguments(model_name_or_path=self.model_name)
        run_clm.main(
            model_args=model_args, training_args=train_args, data_args=data_args
        )

    def generate(
        self, relation: str, num: int, pipe: Pipeline
    ) -> Tuple[List[RelationSentence], List[str]]:
        set_seed(self.random_seed)
        encoder = self.get_encoder()
        prompt = encoder.encode_x(relation)
        sents, raw = [], []
        errors = set()

        while len(sents) < num:
            outputs = pipe(
                [prompt],
                num_return_sequences=self.batch_size,
                max_length=self.block_size,
            )
            for o in outputs:
                raw.append(o["generated_text"] + "\n")
                x, y = encoder.parse_line(raw[-1])
                try:
                    s = encoder.decode(x=prompt, y=y)
                    if s.is_valid():
                        sents.append(s)
                except Exception as e:
                    errors.add(str(e))

            print(dict(target=num, success=len(sents), raw=len(raw)))

        assert len(sents) >= num
        print(dict(prompt=prompt, success_rate=len(sents) / len(raw), errors=errors))
        return sents[:num], raw

    def run(
        self,
        labels: List[str],
        path_out: Path,
        num_samples_per_relation: int,
        device: torch.device = torch.device("cuda"),
    ) -> RelationData:
        pipe = self.make_pipe()
        sents_all, raw_all = [], []
        for relation in tqdm(labels):
            sents, raw = self.generate(relation, num_samples_per_relation, pipe=pipe)
            sents_all.extend(sents)
            raw_all.extend(raw)

        with open(path_out, "w") as f:
            f.write("".join(raw_all))

        data = RelationData(sents=sents_all)
        return data

    def decode(self, *args, **kwargs):
        pass


class NewRelationGenerator(RelationModel):
    model_name: str = "facebook/bart-base"
    max_source_length: int = 128
    max_target_length: int = 128
    encoder_name: str = "new_generate"
    pipe_name: str = "summarization"

    def fit(self, path_train: str, path_dev: Optional[str] = None):
        kwargs = {}

        data_args = run_summarization.DataTrainingArguments(
            train_file=path_train,
            validation_file=path_dev,
            overwrite_cache=True,
            max_target_length=self.max_target_length,
            max_source_length=self.max_source_length,
            **kwargs,
        )
        train_args = self.get_train_args(do_eval=path_dev is not None)
        kwargs = {
            k: v for k, v in train_args.to_dict().items() if not k.startswith("_")
        }
        train_args = run_summarization.Seq2SeqTrainingArguments(**kwargs)
        model_args = run_summarization.ModelArguments(
            model_name_or_path=self.model_name
        )
        run_summarization.main(
            model_args=model_args, training_args=train_args, data_args=data_args
        )

    def load_generator(self, device: torch.device) -> TextGenerator:
        gen = TextGenerator(
            model=AutoModelForSeq2SeqLM.from_pretrained(self.model_dir),
            tokenizer=AutoTokenizer.from_pretrained(self.model_dir),
            max_length=self.max_target_length,
        )
        gen.model = gen.model.to(device)
        return gen

    def generate(
        self, relation: str, num: int, gen: TextGenerator
    ) -> Tuple[List[RelationSentence], List[str]]:
        set_seed(self.random_seed)
        encoder = self.get_encoder()
        prompt = encoder.encode_x(relation)
        sents, raw = [], []
        errors = set()

        while len(sents) < num:
            outputs = gen.run([prompt], num_return=self.batch_size)
            for o in outputs:
                raw.append(run_summarization.encode_to_line(x=prompt, y=o))
                try:
                    s = encoder.decode(x=prompt, y=o)
                    if s.is_valid():
                        sents.append(s)
                except Exception as e:
                    errors.add(str(e))

            print(dict(target=num, success=len(sents), raw=len(raw)))

        assert len(sents) >= num
        print(dict(prompt=prompt, success_rate=len(sents) / len(raw), errors=errors))
        return sents[:num], raw

    def run(
        self,
        labels: List[str],
        path_out: Path,
        num_samples_per_relation: int,
        device: torch.device = torch.device("cuda"),
    ) -> RelationData:
        gen = self.load_generator(device=device)
        sents_all, raw_all = [], []
        for relation in tqdm(labels):
            sents, raw = self.generate(relation, num_samples_per_relation, gen=gen)
            sents_all.extend(sents)
            raw_all.extend(raw)

        with open(path_out, "w") as f:
            f.write("".join(raw_all))

        data = RelationData(sents=sents_all)
        return data

    def decode(self, *args, **kwargs):
        pass


class NewRelationExtractor(NewRelationGenerator):
    encoder_name: str = "new_extract"

    @staticmethod
    def gen_texts(texts: List[str], gen: TextGenerator, **kwargs):
        return gen.run(texts, do_sample=False, num_return=1, **kwargs)

    def run(
        self,
        texts: List[str],
        path_out: Path,
        batch_size: int = 512,
        device: torch.device = torch.device("cuda"),
    ):
        set_seed(self.random_seed)
        encoder = self.get_encoder()
        prompts = [encoder.encode_x(t) for t in texts]
        gen = self.load_generator(device=device)
        preds = []

        for i in tqdm(range(0, len(texts), batch_size), desc="RelationExtractor.run"):
            batch = prompts[i : i + batch_size]
            outputs = self.gen_texts(batch, gen)
            preds.extend(outputs)

        path_out.parent.mkdir(exist_ok=True, parents=True)
        with open(path_out, "w") as f:
            for x, y in zip(prompts, preds):
                f.write(run_summarization.encode_to_line(x=x, y=y))

    def decode(self, path: Path) -> RelationData:
        encoder = self.get_encoder()
        with open(path) as f:
            sents = [encoder.safe_decode(*encoder.parse_line(line)) for line in f]

        success_rate = len([s for s in sents if s.is_valid()]) / len(sents)
        print(dict(success_rate=success_rate))
        data = RelationData(sents=sents)
        return data


def select_model(name: str, **kwargs) -> RelationModel:
    mapping = dict(
        generate=RelationGenerator(**kwargs),
        new_generate=NewRelationGenerator(**kwargs),
        new_extract=NewRelationExtractor(**kwargs),
    )
    model = mapping[name]
    print(dict(select_model=model))
    return model


if __name__ == "__main__":
    Fire()
