# Supplementary material for: KBPT: knowledge-based prompt tuning for zero-shot relation triplet extraction
Source: PeerJ Comput Sci. 2024 May 24;10:e2014. doi: 10.7717/peerj-cs.2014 (PMC11157611; doi:10.7717/peerj-cs.2014)
Supplement: Supplemental Information 6 [file peerj-cs-10-2014-s006.json]

[
    "religion",
    "location",
    "competition class",
    "operating system",
    "owned by"
]
