# Supplementary material for: KBPT: knowledge-based prompt tuning for zero-shot relation triplet extraction
Source: PeerJ Comput Sci. 2024 May 24;10:e2014. doi: 10.7717/peerj-cs.2014 (PMC11157611; doi:10.7717/peerj-cs.2014)
Supplement: Supplemental Information 7 [file peerj-cs-10-2014-s007.json]

[
    {
        "sentence": "In 1689 , Konstanty was one of the judges who sentenced Kazimierz Lyszczyski to death for atheism .",
        "relations": [
            {
                "head": {
                    "name": "Kazimierz Lyszczyski",
                    "type": "",
                    "pos": []
                },
                "type": "religion",
                "tail": {
                    "name": "atheism",
                    "type": "",
                    "pos": []
                }
            }
        ]
    },
    {
        "sentence": "Johannes Joseph van der Velden ( 7 August 1891 – 19 May 1954 ) was a Catholic theologian and Bishop of Aachen .",
        "relations": [
            {
                "head": {
                    "name": "Johannes Joseph van der Velden",
                    "type": "",
                    "pos": []
                },
                "type": "religion",
                "tail": {
                    "name": "Catholic",
                    "type": "",
                    "pos": []
                }
            }
        ]
    },
    {
        "sentence": "During the Protestant Reformation , the surrounding communities of Struth , Welterod , and Lipporn became Protestant between 1541 and 1544 , but Schonau Abbey remained Catholic .",
        "relations": [
            {
                "head": {
                    "name": "Schonau Abbey",
                    "type": "",
                    "pos": []
                },
                "type": "religion",
                "tail": {
                    "name": "Catholic",
                    "type": "",
                    "pos": []
                }
            }
        ]
    },
    {
        "sentence": "We brought problems on ourselves after Saddam because we began fighting Shi'a on Sunni and Sunni on Shi'a . \"",
        "relations": [
            {
                "head": {
                    "name": "Saddam",
                    "type": "",
                    "pos": []
                },
                "type": "religion",
                "tail": {
                    "name": "Sunni",
                    "type": "",
                    "pos": []
                }
            }
        ]
    },
    {
        "sentence": "Under Allen 's instructions , the first Jesuits to be sent , Parsons and Edmund Campion , were to work closely with other Catholic priests in England .",
        "relations": [
            {
                "head": {
                    "name": "Edmund Campion",
                    "type": "",
                    "pos": []
                },
                "type": "religion",
                "tail": {
                    "name": "Catholic",
                    "type": "",
                    "pos": []
                }
            }
        ]
    },
    {
        "sentence": "Famous members of the Ets Hayim Synagogue included Egyptian - Jewish actress ( born Ninette Shalom ) .",
        "relations": [
            {
                "head": {
                    "name": "Ets Hayim Synagogue",
                    "type": "",
                    "pos": []
                },
                "type": "religion",
                "tail": {
                    "name": "Jewish",
                    "type": "",
                    "pos": []
                }
            }
        ]
    },
    {
        "sentence": "In 2005 , Williams was one of two subjects of a book by Sister Helen Prejean , a Catholic nun and anti - death penalty activist .",
        "relations": [
            {
                "head": {
                    "name": "Helen Prejean",
                    "type": "",
                    "pos": []
                },
                "type": "religion",
                "tail": {
                    "name": "Catholic",
                    "type": "",
                    "pos": []
                }
            }
        ]
    },
    {
        "sentence": "He founded a literary prize which in 1901 was won by Ndoc Nikaj , a Catholic priest .",
        "relations": [
            {
                "head": {
                    "name": "Ndoc Nikaj",
                    "type": "",
                    "pos": []
                },
                "type": "religion",
                "tail": {
                    "name": "Catholic",
                    "type": "",
                    "pos": []
                }
            }
        ]
    },
    {
        "sentence": "These 67 used an old candle from prominent Unitarian preacher William Ellery Channing to supply the flame .",
        "relations": [
            {
                "head": {
                    "name": "William Ellery Channing",
                    "type": "",
                    "pos": []
                },
                "type": "religion",
                "tail": {
                    "name": "Unitarian",
                    "type": "",
                    "pos": []
                }
            }
        ]
    },
    {
        "sentence": "Born to a Zoroastrian family native to Gilan , Mardavij was an anti - Muslim , who sought to revive the Sasanian Empire which was conquered in the 7th century by the Muslims .",
        "relations": [
            {
                "head": {
                    "name": "Mardavij",
                    "type": "",
                    "pos": []
                },
                "type": "religion",
                "tail": {
                    "name": "Zoroastrian",
                    "type": "",
                    "pos": []
                }
            }
        ]
    },
    {
        "sentence": "In the 1930s , the cathedral was ordered to be blown up with dynamite along with the Armenian Apostolic Saint Thaddeus and Bartholomew Cathedral .",
        "relations": [
            {
                "head": {
                    "name": "Saint Thaddeus and Bartholomew Cathedral",
                    "type": "",
                    "pos": []
                },
                "type": "religion",
                "tail": {
                    "name": "Armenian Apostolic",
                    "type": "",
                    "pos": []
                }
            }
        ]
    },
    {
        "sentence": "In the 1800s , Nguyn rulers such as Emperor Minh Mng claimed the legacy of Confucianism and China 's Han dynasty for Vietnam .",
        "relations": [
            {
                "head": {
                    "name": "Minh Mng",
                    "type": "",
                    "pos": []
                },
                "type": "religion",
                "tail": {
                    "name": "Confucianism",
                    "type": "",
                    "pos": []
                }
            }
        ]
    },
    {
        "sentence": "Don Bosco Church at North Paravur , Kerala , is a church of Paravur Parish under the Roman Catholic ( Latin ) Diocese of Kottappuram .",
        "relations": [
            {
                "head": {
                    "name": "Don Bosco",
                    "type": "",
                    "pos": []
                },
                "type": "religion",
                "tail": {
                    "name": "Roman Catholic",
                    "type": "",
                    "pos": []
                }
            }
        ]
    },
    {
        "sentence": "Chip Hines is a Roman Catholic priest who co - hosts the CatholicTV program \" Spotlight \" , \n  a movie review program that provides a Catholic view on popular entertainment .",
        "relations": [
            {
                "head": {
                    "name": "Chip Hines",
                    "type": "",
                    "pos": []
                },
                "type": "religion",
                "tail": {
                    "name": "Roman Catholic",
                    "type": "",
                    "pos": []
                }
            }
        ]
    },
    {
        "sentence": "Charles Alexander , who became duke in 1733 , had become a Roman Catholic while an officer in the Austrian service .",
        "relations": [
            {
                "head": {
                    "name": "Charles Alexander",
                    "type": "",
                    "pos": []
                },
                "type": "religion",
                "tail": {
                    "name": "Catholic",
                    "type": "",
                    "pos": []
                }
            }
        ]
    },
    {
        "sentence": "Giacomo Cantelmo ( 13 June , 1645 – 11 December , 1702 ) was a Roman Catholic cardinal from 1690 to 1702 .",
        "relations": [
            {
                "head": {
                    "name": "Giacomo Cantelmo",
                    "type": "",
                    "pos": []
                },
                "type": "religion",
                "tail": {
                    "name": "Roman Catholic",
                    "type": "",
                    "pos": []
                }
            }
        ]
    },
    {
        "sentence": "Since 1972 a Catholic underground publication , \" The Chronicle of the Catholic Church in Lithuania \" , supported not only Lithuanians ' religious rights but also their national rights .",
        "relations": [
            {
                "head": {
                    "name": "Lithuanians",
                    "type": "",
                    "pos": []
                },
                "type": "religion",
                "tail": {
                    "name": "Catholic",
                    "type": "",
                    "pos": []
                }
            }
        ]
    },
    {
        "sentence": "Aga Khan IV , the Spiritual Leader of the Ismaili Muslims , expressed his \" shock and sadness \" and said that it represented a \" senseless act of violence against a peaceful community \" .",
        "relations": [
            {
                "head": {
                    "name": "Aga Khan IV",
                    "type": "",
                    "pos": []
                },
                "type": "religion",
                "tail": {
                    "name": "Ismaili",
                    "type": "",
                    "pos": []
                }
            }
        ]
    },
    {
        "sentence": "Christiane and Roman Herzog were members of the Evangelical Church in Germany .",
        "relations": [
            {
                "head": {
                    "name": "Roman Herzog",
                    "type": "",
                    "pos": []
                },
                "type": "religion",
                "tail": {
                    "name": "Evangelical Church in Germany",
                    "type": "",
                    "pos": []
                }
            }
        ]
    },
    {
        "sentence": "One of their sons , Thomas Ewing Sherman , became a Catholic priest .",
        "relations": [
            {
                "head": {
                    "name": "Thomas Ewing Sherman",
                    "type": "",
                    "pos": []
                },
                "type": "religion",
                "tail": {
                    "name": "Catholic",
                    "type": "",
                    "pos": []
                }
            }
        ]
    },
    {
        "sentence": "Nyack is also home to Nyack College , a Christian liberal arts college and one of the four colleges in the United States affiliated with the Christian and Missionary Alliance church .",
        "relations": [
            {
                "head": {
                    "name": "Nyack College",
                    "type": "",
                    "pos": []
                },
                "type": "religion",
                "tail": {
                    "name": "Christian and Missionary Alliance",
                    "type": "",
                    "pos": []
                }
            }
        ]
    },
    {
        "sentence": "Michael Hughes Kenny ( June 26 , 1937 – February 19 , 1995 ) was a 20th - century bishop in the Catholic Church in the United States .",
        "relations": [
            {
                "head": {
                    "name": "Michael Hughes Kenny",
                    "type": "",
                    "pos": []
                },
                "type": "religion",
                "tail": {
                    "name": "Catholic Church",
                    "type": "",
                    "pos": []
                }
            }
        ]
    },
    {
        "sentence": "Eugenio Tosi ( 1864–1929 ) was an Italian Cardinal of the Catholic Church .",
        "relations": [
            {
                "head": {
                    "name": "Eugenio Tosi",
                    "type": "",
                    "pos": []
                },
                "type": "religion",
                "tail": {
                    "name": "Catholic Church",
                    "type": "",
                    "pos": []
                }
            }
        ]
    },
    {
        "sentence": "It is generally held that every Jew is bound to observe the mitzvot ( commandments of Judaism ) by following the customs appropriate to his or her family origin : see Minhag .",
        "relations": [
            {
                "head": {
                    "name": "customs",
                    "type": "",
                    "pos": []
                },
                "type": "religion",
                "tail": {
                    "name": "Judaism",
                    "type": "",
                    "pos": []
                }
            }
        ]
    },
    {
        "sentence": "Milkha Singh , a Sikh boy born around 1930s , runs against trains for fun .",
        "relations": [
            {
                "head": {
                    "name": "Milkha Singh",
                    "type": "",
                    "pos": []
                },
                "type": "religion",
                "tail": {
                    "name": "Sikh",
                    "type": "",
                    "pos": []
                }
            }
        ]
    },
    {
        "sentence": "Olav Oygard ( born 29 July 1956 ) is a Norwegian Lutheran prelate of the Church of Norway who serves as the Bishop of Nord - Halogaland since 2014 .",
        "relations": [
            {
                "head": {
                    "name": "Bishop of Nord - Halogaland",
                    "type": "",
                    "pos": []
                },
                "type": "religion",
                "tail": {
                    "name": "Church of Norway",
                    "type": "",
                    "pos": []
                }
            }
        ]
    },
    {
        "sentence": "In March 2006 , Savage criticised Roman Catholic assistance to illegal immigrants ( in response to statements by Cardinal Roger Mahony of Los Angeles calling it \" pastoral support \" ) .",
        "relations": [
            {
                "head": {
                    "name": "Roger Mahony",
                    "type": "",
                    "pos": []
                },
                "type": "religion",
                "tail": {
                    "name": "Roman Catholic",
                    "type": "",
                    "pos": []
                }
            }
        ]
    },
    {
        "sentence": "Chandragupta took recourse to Jainism in his later years and Bindusara favoured the Ajvika .",
        "relations": [
            {
                "head": {
                    "name": "Bindusara",
                    "type": "",
                    "pos": []
                },
                "type": "religion",
                "tail": {
                    "name": "Ajvika",
                    "type": "",
                    "pos": []
                }
            }
        ]
    },
    {
        "sentence": "Neo - Calvinism , a form of Dutch Calvinism , is the movement initiated by the theologian and former Dutch prime minister Abraham Kuyper .",
        "relations": [
            {
                "head": {
                    "name": "Abraham Kuyper",
                    "type": "",
                    "pos": []
                },
                "type": "religion",
                "tail": {
                    "name": "Calvinism",
                    "type": "",
                    "pos": []
                }
            }
        ]
    },
    {
        "sentence": "Peter Leslie Smith ( born February 8 , 1958 ) is a South African - born Catholic bishop in the United States .",
        "relations": [
            {
                "head": {
                    "name": "Peter Leslie Smith",
                    "type": "",
                    "pos": []
                },
                "type": "religion",
                "tail": {
                    "name": "Catholic",
                    "type": "",
                    "pos": []
                }
            }
        ]
    },
    {
        "sentence": "The Anglican Bishop of New Guinea ( then a diocese of the ecclesiastical Province of Queensland ) , Philip Strong , instructed Anglican missionaries to remain at their posts .",
        "relations": [
            {
                "head": {
                    "name": "Philip Strong",
                    "type": "",
                    "pos": []
                },
                "type": "religion",
                "tail": {
                    "name": "Anglican",
                    "type": "",
                    "pos": []
                }
            }
        ]
    },
    {
        "sentence": "Maronites ( and other Christians in Lebanon ) welcomed the Crusaders and nearly 50000 of them died fighting for Christianity in the two centuries of struggle between Crusaders and Arabs .",
        "relations": [
            {
                "head": {
                    "name": "Maronites",
                    "type": "",
                    "pos": []
                },
                "type": "religion",
                "tail": {
                    "name": "Christianity",
                    "type": "",
                    "pos": []
                }
            }
        ]
    },
    {
        "sentence": "After the death of Kamehameha I the system was abolished , and the Hawaiian religion soon fell as the gods were also abandoned .",
        "relations": [
            {
                "head": {
                    "name": "Kamehameha I",
                    "type": "",
                    "pos": []
                },
                "type": "religion",
                "tail": {
                    "name": "Hawaiian religion",
                    "type": "",
                    "pos": []
                }
            }
        ]
    },
    {
        "sentence": "Two other daughters , Clarissa ( 1824 ) and Emily ( 1828 ) , married LDS Church apostle Heber Chase Kimball ( 1801 ) as polygamous wives .",
        "relations": [
            {
                "head": {
                    "name": "Heber Chase Kimball",
                    "type": "",
                    "pos": []
                },
                "type": "religion",
                "tail": {
                    "name": "LDS Church",
                    "type": "",
                    "pos": []
                }
            }
        ]
    },
    {
        "sentence": "428  8.7.1999 Members of the band Der Sturmer ( named after the antisemitic newspaper edited by Julius Streicher ) subscribe to Esoteric Nazism , leaning on the works of Savitri Devi and Julius Evola .",
        "relations": [
            {
                "head": {
                    "name": "Savitri Devi",
                    "type": "",
                    "pos": []
                },
                "type": "religion",
                "tail": {
                    "name": "Esoteric Nazism",
                    "type": "",
                    "pos": []
                }
            }
        ]
    },
    {
        "sentence": "Edward Payson ( July 25 , 1783 – October 22 , 1827 ) was an American Congregational preacher .",
        "relations": [
            {
                "head": {
                    "name": "Edward Payson",
                    "type": "",
                    "pos": []
                },
                "type": "religion",
                "tail": {
                    "name": "Congregational",
                    "type": "",
                    "pos": []
                }
            }
        ]
    },
    {
        "sentence": "In 1909 , the Mennonite Church founded the Hesston College , because many of the early settlers were Mennonite farmers .",
        "relations": [
            {
                "head": {
                    "name": "Hesston College",
                    "type": "",
                    "pos": []
                },
                "type": "religion",
                "tail": {
                    "name": "Mennonite Church",
                    "type": "",
                    "pos": []
                }
            }
        ]
    },
    {
        "sentence": "Historians of science such as Pierre Duhem credit medieval Catholic mathematicians and philosophers such as John Buridan , Nicole Oresme , and Roger Bacon as the founders of modern science . Wallace , William A.",
        "relations": [
            {
                "head": {
                    "name": "Roger Bacon",
                    "type": "",
                    "pos": []
                },
                "type": "religion",
                "tail": {
                    "name": "Catholic",
                    "type": "",
                    "pos": []
                }
            }
        ]
    },
    {
        "sentence": "The Kurds of Khorasan Province in northeastern Iran are also adherents of Sunni Islam .",
        "relations": [
            {
                "head": {
                    "name": "Kurds",
                    "type": "",
                    "pos": []
                },
                "type": "religion",
                "tail": {
                    "name": "Sunni Islam",
                    "type": "",
                    "pos": []
                }
            }
        ]
    },
    {
        "sentence": "Wittenberg University is a Lutheran university that was founded in Springfield in 1845 .",
        "relations": [
            {
                "head": {
                    "name": "Wittenberg University",
                    "type": "",
                    "pos": []
                },
                "type": "religion",
                "tail": {
                    "name": "Lutheran",
                    "type": "",
                    "pos": []
                }
            }
        ]
    },
    {
        "sentence": "Marshall Keeble , the best known African American Evangelist among churches of Christ , responded to Wallace 's segregationist article by defending Keeble 's own work but calling the article \" instructive and encouraging .",
        "relations": [
            {
                "head": {
                    "name": "Marshall Keeble",
                    "type": "",
                    "pos": []
                },
                "type": "religion",
                "tail": {
                    "name": "churches of Christ",
                    "type": "",
                    "pos": []
                }
            }
        ]
    },
    {
        "sentence": "Both former President Moshe Katsav and former Minister of Defense and former head of the opposition in the Knesset Shaul Mofaz are of Persian Jewish origin .",
        "relations": [
            {
                "head": {
                    "name": "Moshe Katsav",
                    "type": "",
                    "pos": []
                },
                "type": "religion",
                "tail": {
                    "name": "Jewish",
                    "type": "",
                    "pos": []
                }
            }
        ]
    },
    {
        "sentence": "Hamilton Hyde Kellogg was the Fifth Bishop of Minnesota in The Episcopal Church .",
        "relations": [
            {
                "head": {
                    "name": "Hamilton Hyde Kellogg",
                    "type": "",
                    "pos": []
                },
                "type": "religion",
                "tail": {
                    "name": "The Episcopal Church",
                    "type": "",
                    "pos": []
                }
            }
        ]
    },
    {
        "sentence": "Washington Bartlett , governor of California in 1887 , had a Jewish mother but did not follow that religion himself.Washington Bartlett ,  \" The Governors ' Gallery \" , The California State Library .",
        "relations": [
            {
                "head": {
                    "name": "Washington Bartlett",
                    "type": "",
                    "pos": []
                },
                "type": "religion",
                "tail": {
                    "name": "Jewish",
                    "type": "",
                    "pos": []
                }
            }
        ]
    },
    {
        "sentence": "Father Albert Lacombe , a trusted Catholic missionary , had been asked by Canadian officials to be present to help convince First Nations that it was in their interest to enter into a treaty .",
        "relations": [
            {
                "head": {
                    "name": "Albert Lacombe",
                    "type": "",
                    "pos": []
                },
                "type": "religion",
                "tail": {
                    "name": "Catholic",
                    "type": "",
                    "pos": []
                }
            }
        ]
    },
    {
        "sentence": "The League was founded in Dessau on 19 July 1525 and was led by the strictly Catholic widow and regent princess Margaret of Munsterberg .",
        "relations": [
            {
                "head": {
                    "name": "Margaret of Munsterberg",
                    "type": "",
                    "pos": []
                },
                "type": "religion",
                "tail": {
                    "name": "Catholic",
                    "type": "",
                    "pos": []
                }
            }
        ]
    },
    {
        "sentence": "His primary works were to counter Roman Catholic doctrine ( especially that championed by Robert Bellarmine ) and to oppose Socinianism and Arminianism .",
        "relations": [
            {
                "head": {
                    "name": "Robert Bellarmine",
                    "type": "",
                    "pos": []
                },
                "type": "religion",
                "tail": {
                    "name": "Roman Catholic",
                    "type": "",
                    "pos": []
                }
            }
        ]
    },
    {
        "sentence": "Founded in the early 1980s by Muhammad Ilyas Qadri , the organization is ideologically aligned with Barelvi movement of Sunni Islam .",
        "relations": [
            {
                "head": {
                    "name": "Muhammad Ilyas Qadri",
                    "type": "",
                    "pos": []
                },
                "type": "religion",
                "tail": {
                    "name": "Sunni Islam",
                    "type": "",
                    "pos": []
                }
            }
        ]
    },
    {
        "sentence": "The church is dedicated to Edwin of Northumbria , who declared himself \" overking \" of all England and converted to Christianity on 11 April 627  AD .",
        "relations": [
            {
                "head": {
                    "name": "Edwin of Northumbria",
                    "type": "",
                    "pos": []
                },
                "type": "religion",
                "tail": {
                    "name": "Christianity",
                    "type": "",
                    "pos": []
                }
            }
        ]
    },
    {
        "sentence": "The name of the school was changed in 1932 to Bishop John Carroll after the first Catholic Bishop in the United States .",
        "relations": [
            {
                "head": {
                    "name": "John Carroll",
                    "type": "",
                    "pos": []
                },
                "type": "religion",
                "tail": {
                    "name": "Catholic",
                    "type": "",
                    "pos": []
                }
            }
        ]
    },
    {
        "sentence": "Boeslavs Sloskans ( 1893 - 1981 ) was a Latvian Roman Catholic bishop .",
        "relations": [
            {
                "head": {
                    "name": "Boeslavs Sloskans",
                    "type": "",
                    "pos": []
                },
                "type": "religion",
                "tail": {
                    "name": "Roman Catholic",
                    "type": "",
                    "pos": []
                }
            }
        ]
    },
    {
        "sentence": "Three Prime Ministers have Jewish ancestry , although only Julius Vogel , who served twice during the 1870s , practised Judaism .",
        "relations": [
            {
                "head": {
                    "name": "Julius Vogel",
                    "type": "",
                    "pos": []
                },
                "type": "religion",
                "tail": {
                    "name": "Jewish",
                    "type": "",
                    "pos": []
                }
            }
        ]
    },
    {
        "sentence": "Wigby was allowed to baptize him and later converted Senachwine to Christianity .",
        "relations": [
            {
                "head": {
                    "name": "Senachwine",
                    "type": "",
                    "pos": []
                },
                "type": "religion",
                "tail": {
                    "name": "Christianity",
                    "type": "",
                    "pos": []
                }
            }
        ]
    },
    {
        "sentence": "The Neturei Karta synagogues follow the customs of the Gaon of Vilna , due to Neturei Karta 's origin within the Lithuanian rather than Hasidic branch of ultra - Orthodox Judaism .",
        "relations": [
            {
                "head": {
                    "name": "Gaon of Vilna",
                    "type": "",
                    "pos": []
                },
                "type": "religion",
                "tail": {
                    "name": "Orthodox Judaism",
                    "type": "",
                    "pos": []
                }
            }
        ]
    },
    {
        "sentence": "The suburb is also home to the Fink Karp Ivany campus of Mount Scopus Memorial College , a Jewish day school .",
        "relations": [
            {
                "head": {
                    "name": "Mount Scopus Memorial College",
                    "type": "",
                    "pos": []
                },
                "type": "religion",
                "tail": {
                    "name": "Jewish",
                    "type": "",
                    "pos": []
                }
            }
        ]
    },
    {
        "sentence": "Boutros Ghali was born to a Coptic Christian family in Kiman - al-‘Arus , a village of Beni Suef , Egypt , in 1846 .",
        "relations": [
            {
                "head": {
                    "name": "Boutros Ghali",
                    "type": "",
                    "pos": []
                },
                "type": "religion",
                "tail": {
                    "name": "Christian",
                    "type": "",
                    "pos": []
                }
            }
        ]
    },
    {
        "sentence": "On 10 April 2005 , Thaksin Shinawatra presided over a \" secret \" and \" private \" merit - making ceremony at the Temple of the Emerald Buddha , the holiest site in Thai Buddhism .",
        "relations": [
            {
                "head": {
                    "name": "Thaksin Shinawatra",
                    "type": "",
                    "pos": []
                },
                "type": "religion",
                "tail": {
                    "name": "Buddhism",
                    "type": "",
                    "pos": []
                }
            }
        ]
    },
    {
        "sentence": "Currently , it is the seat of the Aragatsotn Diocese of the Armenian Apostolic Church .",
        "relations": [
            {
                "head": {
                    "name": "Aragatsotn Diocese",
                    "type": "",
                    "pos": []
                },
                "type": "religion",
                "tail": {
                    "name": "Armenian Apostolic Church",
                    "type": "",
                    "pos": []
                }
            }
        ]
    },
    {
        "sentence": "Joseph Bernardin was influential in impacting a large segment of the Catholic Church in the United States following the Second Vatican Council .",
        "relations": [
            {
                "head": {
                    "name": "Joseph Bernardin",
                    "type": "",
                    "pos": []
                },
                "type": "religion",
                "tail": {
                    "name": "Catholic Church",
                    "type": "",
                    "pos": []
                }
            }
        ]
    },
    {
        "sentence": "Administratively speaking , all Japanese , Shinto priests included , became an integral part of the Buddhist bureaucratic organization , which in turn referred to the Tokugawa .",
        "relations": [
            {
                "head": {
                    "name": "Tokugawa",
                    "type": "",
                    "pos": []
                },
                "type": "religion",
                "tail": {
                    "name": "Buddhist",
                    "type": "",
                    "pos": []
                }
            }
        ]
    },
    {
        "sentence": "In 2007 , Euteneuer appeared on the Fox News Channel program \" Hannity & Colmes \" , to respond to a statement by host Sean Hannity , a Catholic , against Church teaching on contraception .",
        "relations": [
            {
                "head": {
                    "name": "Sean Hannity",
                    "type": "",
                    "pos": []
                },
                "type": "religion",
                "tail": {
                    "name": "Catholic",
                    "type": "",
                    "pos": []
                }
            }
        ]
    },
    {
        "sentence": "Kurt Koch ( born 15 March 1950 ) is a Swiss prelate of the Catholic Church .",
        "relations": [
            {
                "head": {
                    "name": "Kurt Koch",
                    "type": "",
                    "pos": []
                },
                "type": "religion",
                "tail": {
                    "name": "Catholic Church",
                    "type": "",
                    "pos": []
                }
            }
        ]
    },
    {
        "sentence": "Unlike most Lithuanians , who remained Roman Catholic after the Protestant Reformation , most Lietuvininkai became Lutheran - Protestants ( Evangelical - Lutheran ) .",
        "relations": [
            {
                "head": {
                    "name": "Lithuanians",
                    "type": "",
                    "pos": []
                },
                "type": "religion",
                "tail": {
                    "name": "Protestants",
                    "type": "",
                    "pos": []
                }
            }
        ]
    },
    {
        "sentence": "Henry VIII 's successor , Edward VI , supported the Reformation , but his belief in Protestantism was not only political .",
        "relations": [
            {
                "head": {
                    "name": "Edward VI",
                    "type": "",
                    "pos": []
                },
                "type": "religion",
                "tail": {
                    "name": "Protestantism",
                    "type": "",
                    "pos": []
                }
            }
        ]
    },
    {
        "sentence": "The 14th century saw the spread of Sunni Islam among the Tatars .",
        "relations": [
            {
                "head": {
                    "name": "Tatars",
                    "type": "",
                    "pos": []
                },
                "type": "religion",
                "tail": {
                    "name": "Sunni Islam",
                    "type": "",
                    "pos": []
                }
            }
        ]
    },
    {
        "sentence": "Joseph Francis Busch ( April 18 , 1866May 31 , 1953 ) was an American prelate of the Catholic Church .",
        "relations": [
            {
                "head": {
                    "name": "Joseph Francis Busch",
                    "type": "",
                    "pos": []
                },
                "type": "religion",
                "tail": {
                    "name": "Catholic Church",
                    "type": "",
                    "pos": []
                }
            }
        ]
    },
    {
        "sentence": "Baruch Alter HaCohen Taub ( ) is the founding rabbi and Rabbi Emeritus of the Beth Avraham Yoseph of Toronto Congregation ( BAYT ) , the largest Orthodox congregation in Canada .",
        "relations": [
            {
                "head": {
                    "name": "BAYT",
                    "type": "",
                    "pos": []
                },
                "type": "religion",
                "tail": {
                    "name": "Orthodox",
                    "type": "",
                    "pos": []
                }
            }
        ]
    },
    {
        "sentence": "Very quickly , the Armenians were disillusioned : in 449 , Yazdegerd II ordered the nobility to convert to Zoroastrianism .",
        "relations": [
            {
                "head": {
                    "name": "Yazdegerd II",
                    "type": "",
                    "pos": []
                },
                "type": "religion",
                "tail": {
                    "name": "Zoroastrianism",
                    "type": "",
                    "pos": []
                }
            }
        ]
    },
    {
        "sentence": "Luke Booker ( 20 October 1762 – 1 October 1837 ) LL.D. , FRLS was an English Anglican clergyman , poet , and antiquary , with a prolific publication list of sermons and poetry .",
        "relations": [
            {
                "head": {
                    "name": "Luke Booker",
                    "type": "",
                    "pos": []
                },
                "type": "religion",
                "tail": {
                    "name": "Anglican",
                    "type": "",
                    "pos": []
                }
            }
        ]
    },
    {
        "sentence": "In 2002 , Martini reached the Catholic Church 's mandatory retirement age of 75 and was succeeded in Milan by Dionigi Tettamanzi .",
        "relations": [
            {
                "head": {
                    "name": "Dionigi Tettamanzi",
                    "type": "",
                    "pos": []
                },
                "type": "religion",
                "tail": {
                    "name": "Catholic Church",
                    "type": "",
                    "pos": []
                }
            }
        ]
    },
    {
        "sentence": "Others , like John Keble , Edward Bouverie Pusey , and Charles Gore became influential figures in Anglicanism .",
        "relations": [
            {
                "head": {
                    "name": "Charles Gore",
                    "type": "",
                    "pos": []
                },
                "type": "religion",
                "tail": {
                    "name": "Anglicanism",
                    "type": "",
                    "pos": []
                }
            }
        ]
    },
    {
        "sentence": "Achille Grassi ( 1456–1523 ) was an Italian Roman Catholic bishop and cardinal .",
        "relations": [
            {
                "head": {
                    "name": "Achille Grassi",
                    "type": "",
                    "pos": []
                },
                "type": "religion",
                "tail": {
                    "name": "Roman Catholic",
                    "type": "",
                    "pos": []
                }
            }
        ]
    },
    {
        "sentence": "He was ordained a Catholic priest by Archbishop James Roosevelt Bayley on December 19 , 1874 .",
        "relations": [
            {
                "head": {
                    "name": "James Roosevelt Bayley",
                    "type": "",
                    "pos": []
                },
                "type": "religion",
                "tail": {
                    "name": "Catholic",
                    "type": "",
                    "pos": []
                }
            }
        ]
    },
    {
        "sentence": "Nevertheless , he sought to bridge the gap between the Catholic Church and the Austrian Socialist movement and found a willing collaborator in the then Cardinal Archbishop of Vienna , Franz Konig .",
        "relations": [
            {
                "head": {
                    "name": "Franz Konig",
                    "type": "",
                    "pos": []
                },
                "type": "religion",
                "tail": {
                    "name": "Catholic Church",
                    "type": "",
                    "pos": []
                }
            }
        ]
    },
    {
        "sentence": "The origins of Evangelicalism are usually traced back to the English Methodist movement , Nicolaus Zinzendorf , the Moravian Church , Lutheran pietism , Presbyterianism and Puritanism .",
        "relations": [
            {
                "head": {
                    "name": "Nicolaus Zinzendorf",
                    "type": "",
                    "pos": []
                },
                "type": "religion",
                "tail": {
                    "name": "Lutheran",
                    "type": "",
                    "pos": []
                }
            }
        ]
    },
    {
        "sentence": "Stephen Jay Berg ( born March 3 , 1951 ) is a Catholic bishop in the United States .",
        "relations": [
            {
                "head": {
                    "name": "Stephen Jay Berg",
                    "type": "",
                    "pos": []
                },
                "type": "religion",
                "tail": {
                    "name": "Catholic",
                    "type": "",
                    "pos": []
                }
            }
        ]
    },
    {
        "sentence": "The magazine was directed by the most \" curial \" of Italy 's veteran Catholic politicians , senator for life Giulio Andreotti .",
        "relations": [
            {
                "head": {
                    "name": "Giulio Andreotti",
                    "type": "",
                    "pos": []
                },
                "type": "religion",
                "tail": {
                    "name": "Catholic",
                    "type": "",
                    "pos": []
                }
            }
        ]
    },
    {
        "sentence": "Marijan Oblak ( December 8 , 1919 in Veli Rat , Dugi otok – February 15 , 2008 in Zadar ) was a Croatian archbishop of the Archdiocese of Zadar in the Catholic Church .",
        "relations": [
            {
                "head": {
                    "name": "Marijan Oblak",
                    "type": "",
                    "pos": []
                },
                "type": "religion",
                "tail": {
                    "name": "Catholic Church",
                    "type": "",
                    "pos": []
                }
            }
        ]
    },
    {
        "sentence": "According to the current Nation of Islam , Malcolm X helped create \" Mr. Muhammad Speaks \" , a different newspaper distributed locally in New York City .",
        "relations": [
            {
                "head": {
                    "name": "Malcolm X",
                    "type": "",
                    "pos": []
                },
                "type": "religion",
                "tail": {
                    "name": "Nation of Islam",
                    "type": "",
                    "pos": []
                }
            }
        ]
    },
    {
        "sentence": "He was also familiar with Waltharian views of Lutheranism .",
        "relations": [
            {
                "head": {
                    "name": "Waltharian",
                    "type": "",
                    "pos": []
                },
                "type": "religion",
                "tail": {
                    "name": "Lutheranism",
                    "type": "",
                    "pos": []
                }
            }
        ]
    },
    {
        "sentence": "Livio Melina ( born in Adria , Italy , on August 18 , 1952 ) is a priest of the Catholic Church and an Italian theologian .",
        "relations": [
            {
                "head": {
                    "name": "Livio Melina",
                    "type": "",
                    "pos": []
                },
                "type": "religion",
                "tail": {
                    "name": "Catholic Church",
                    "type": "",
                    "pos": []
                }
            }
        ]
    },
    {
        "sentence": "The Franciscans are a group of related mendicant religious orders within the Catholic Church , founded in 1209 by Francis of Assisi .",
        "relations": [
            {
                "head": {
                    "name": "Francis of Assisi",
                    "type": "",
                    "pos": []
                },
                "type": "religion",
                "tail": {
                    "name": "Catholic Church",
                    "type": "",
                    "pos": []
                }
            }
        ]
    },
    {
        "sentence": "Since the reign of Elizabeth , England had contained a number of theologians who opposed the extreme predestinarian views in the high Calvinism propounded by Theodore Beza and accepted by the Puritans .",
        "relations": [
            {
                "head": {
                    "name": "Theodore Beza",
                    "type": "",
                    "pos": []
                },
                "type": "religion",
                "tail": {
                    "name": "Calvinism",
                    "type": "",
                    "pos": []
                }
            }
        ]
    },
    {
        "sentence": "Issue 385 , April 2006 \n The Church has set a target of recruiting as many Volunteer Ministers as there are policemen in each of the principal countries in which Scientology is active .",
        "relations": [
            {
                "head": {
                    "name": "Volunteer Ministers",
                    "type": "",
                    "pos": []
                },
                "type": "religion",
                "tail": {
                    "name": "Scientology",
                    "type": "",
                    "pos": []
                }
            }
        ]
    },
    {
        "sentence": "They arrived in the village of Jhabal where a Sikh woman named Mai Bhago , upon hearing their tale of desertion , motivated them into returning to Guru Ji at Anandpur Sahib .",
        "relations": [
            {
                "head": {
                    "name": "Mai Bhago",
                    "type": "",
                    "pos": []
                },
                "type": "religion",
                "tail": {
                    "name": "Sikh",
                    "type": "",
                    "pos": []
                }
            }
        ]
    },
    {
        "sentence": "Ismaili Shia Islam was introduced to Gujarat in the second half of the 11th century , when Fatimid Imam Al - Mustansir Billah sent missionaries to Gujarat in 467  AH1073 CE .",
        "relations": [
            {
                "head": {
                    "name": "Al - Mustansir Billah",
                    "type": "",
                    "pos": []
                },
                "type": "religion",
                "tail": {
                    "name": "Shia Islam",
                    "type": "",
                    "pos": []
                }
            }
        ]
    },
    {
        "sentence": "Bishop John Richard Bryant ( born June 8 , 1943 ) is the Senior Bishop and Presiding Prelate of the Fourth Episcopal District of the African Methodist Episcopal Church .",
        "relations": [
            {
                "head": {
                    "name": "John Richard Bryant",
                    "type": "",
                    "pos": []
                },
                "type": "religion",
                "tail": {
                    "name": "African Methodist Episcopal Church",
                    "type": "",
                    "pos": []
                }
            }
        ]
    },
    {
        "sentence": "In 1618 AD , following some serious Tamil revolts , the Council of the Jesuit Society had resolved that those Tamils who converted to Christianity would be spared death .",
        "relations": [
            {
                "head": {
                    "name": "Tamils",
                    "type": "",
                    "pos": []
                },
                "type": "religion",
                "tail": {
                    "name": "Christianity",
                    "type": "",
                    "pos": []
                }
            }
        ]
    },
    {
        "sentence": "Seoul Theological University is an evangelical bible college founded in 1911 to cultivate Christian workers and leaders on the basis of the traditions and precepts of the Korea Evangelical Holiness Church .",
        "relations": [
            {
                "head": {
                    "name": "bible college",
                    "type": "",
                    "pos": []
                },
                "type": "religion",
                "tail": {
                    "name": "Christian",
                    "type": "",
                    "pos": []
                }
            }
        ]
    },
    {
        "sentence": "Others , such as J. D. Salinger , Sean Penn , Don Rickles , Moe Howard , Curly Howard , Shemp Howard and Pink , had their Jewish ancestors come from Lithuanian lands .",
        "relations": [
            {
                "head": {
                    "name": "Curly Howard",
                    "type": "",
                    "pos": []
                },
                "type": "religion",
                "tail": {
                    "name": "Jewish",
                    "type": "",
                    "pos": []
                }
            }
        ]
    },
    {
        "sentence": "In 1999 Father Philip Mizer with Alypy Medvedev , OSBM , was finally converted to the Catholic Church in Poland , by Jan Martyniak .",
        "relations": [
            {
                "head": {
                    "name": "Jan Martyniak",
                    "type": "",
                    "pos": []
                },
                "type": "religion",
                "tail": {
                    "name": "Catholic Church",
                    "type": "",
                    "pos": []
                }
            }
        ]
    },
    {
        "sentence": "In the 19th century , it became an important centre of Hasidism as the longtime home of Rabbi Menachem Mendel of Kotzk , the Kotzker rebbe who established the Kotsk dynasty .",
        "relations": [
            {
                "head": {
                    "name": "Menachem Mendel of Kotzk",
                    "type": "",
                    "pos": []
                },
                "type": "religion",
                "tail": {
                    "name": "Hasidism",
                    "type": "",
                    "pos": []
                }
            }
        ]
    },
    {
        "sentence": "The parish has a well - established marriage preparation program ( Pre - Cana instruction ) and serves as the main centre for Roman Catholic parishes in Bangkok to send couples for marriage preparation .",
        "relations": [
            {
                "head": {
                    "name": "Pre - Cana",
                    "type": "",
                    "pos": []
                },
                "type": "religion",
                "tail": {
                    "name": "Roman Catholic",
                    "type": "",
                    "pos": []
                }
            }
        ]
    },
    {
        "sentence": "Both were devout Catholics and friends of Archbishop of Sydney ( later Cardinal ) Patrick Francis Moran , and their firm designed extensively for the Catholic Church in New South Wales .",
        "relations": [
            {
                "head": {
                    "name": "Patrick Francis Moran",
                    "type": "",
                    "pos": []
                },
                "type": "religion",
                "tail": {
                    "name": "Catholic Church",
                    "type": "",
                    "pos": []
                }
            }
        ]
    },
    {
        "sentence": "Both schools flourished but in the early part of the last century Cardinal Vaughan asked the Oratory Fathers to inaugurate the first Central Schools for Catholic children .",
        "relations": [
            {
                "head": {
                    "name": "Cardinal Vaughan",
                    "type": "",
                    "pos": []
                },
                "type": "religion",
                "tail": {
                    "name": "Catholic",
                    "type": "",
                    "pos": []
                }
            }
        ]
    },
    {
        "sentence": "Alexander King Sample ( born November 7 , 1960 ) is an American prelate of the Catholic Church .",
        "relations": [
            {
                "head": {
                    "name": "Alexander King Sample",
                    "type": "",
                    "pos": []
                },
                "type": "religion",
                "tail": {
                    "name": "Catholic Church",
                    "type": "",
                    "pos": []
                }
            }
        ]
    },
    {
        "sentence": "His family were Wesleyan Methodists and he was brought up in this denomination of Christianity .",
        "relations": [
            {
                "head": {
                    "name": "Wesleyan Methodists",
                    "type": "",
                    "pos": []
                },
                "type": "religion",
                "tail": {
                    "name": "Christianity",
                    "type": "",
                    "pos": []
                }
            }
        ]
    },
    {
        "sentence": "He converted to Christianity and was baptised by Pope Leo IX , whence he took his Christian name .",
        "relations": [
            {
                "head": {
                    "name": "Pope Leo IX",
                    "type": "",
                    "pos": []
                },
                "type": "religion",
                "tail": {
                    "name": "Christianity",
                    "type": "",
                    "pos": []
                }
            }
        ]
    },
    {
        "sentence": "Rav Amnon Yitzhak has claimed to bring 1 million plus Jews back to Torah ; as this would be about one fifteenth of the entire Jewish population of the world , it seems unlikely .",
        "relations": [
            {
                "head": {
                    "name": "Amnon Yitzhak",
                    "type": "",
                    "pos": []
                },
                "type": "religion",
                "tail": {
                    "name": "Jewish",
                    "type": "",
                    "pos": []
                }
            }
        ]
    },
    {
        "sentence": "Nicholas Thomas Wright ( born 1 December 1948 ) is a leading English New Testament scholar , Pauline theologian , and retired Anglican bishop .",
        "relations": [
            {
                "head": {
                    "name": "Nicholas Thomas Wright",
                    "type": "",
                    "pos": []
                },
                "type": "religion",
                "tail": {
                    "name": "Anglican",
                    "type": "",
                    "pos": []
                }
            }
        ]
    },
    {
        "sentence": "Five associate justices , Clarence Thomas , Samuel Alito , Sonia Sotomayor , and Anthony Kennedy , are members of the Supreme Court , resulting in a Catholic majority on the court .",
        "relations": [
            {
                "head": {
                    "name": "Samuel Alito",
                    "type": "",
                    "pos": []
                },
                "type": "religion",
                "tail": {
                    "name": "Catholic",
                    "type": "",
                    "pos": []
                }
            }
        ]
    },
    {
        "sentence": "Dario Edoardo Vigan ( born 27 June 1962 in Rio de Janeiro ) is an Italian Catholic priest , writer and university teacher .",
        "relations": [
            {
                "head": {
                    "name": "Dario Edoardo Vigan",
                    "type": "",
                    "pos": []
                },
                "type": "religion",
                "tail": {
                    "name": "Catholic",
                    "type": "",
                    "pos": []
                }
            }
        ]
    },
    {
        "sentence": "His son , Charles I continually tried to foster uniformity between the established churches of his realms following the Anglican model .",
        "relations": [
            {
                "head": {
                    "name": "Charles I",
                    "type": "",
                    "pos": []
                },
                "type": "religion",
                "tail": {
                    "name": "Anglican",
                    "type": "",
                    "pos": []
                }
            }
        ]
    },
    {
        "sentence": "Jihad Mughniyah (; 2 May 1991 – 18 January 2015 ) was a prominent member of the Lebanese Shia militant group Hezbollah and the son of Imad Mugniyah .",
        "relations": [
            {
                "head": {
                    "name": "Jihad Mughniyah",
                    "type": "",
                    "pos": []
                },
                "type": "religion",
                "tail": {
                    "name": "Shia",
                    "type": "",
                    "pos": []
                }
            }
        ]
    },
    {
        "sentence": "Transylvania in Lexington is affiliated with the Disciples of Christ .",
        "relations": [
            {
                "head": {
                    "name": "Transylvania",
                    "type": "",
                    "pos": []
                },
                "type": "religion",
                "tail": {
                    "name": "Disciples of Christ",
                    "type": "",
                    "pos": []
                }
            }
        ]
    },
    {
        "sentence": "Gulen 's Sufism is greatly influenced by Sufi Kurdish Quranic scholar Said Nursi ( 1877–1960 ) , who advocated illuminating modern education and science through Islam .",
        "relations": [
            {
                "head": {
                    "name": "Said Nursi",
                    "type": "",
                    "pos": []
                },
                "type": "religion",
                "tail": {
                    "name": "Sufi",
                    "type": "",
                    "pos": []
                }
            }
        ]
    },
    {
        "sentence": "The French Premier who negotiated France 's pullout from the Indochina region thus granting Vietnam its independence was Pierre Mends France , who happened to be Jewish .",
        "relations": [
            {
                "head": {
                    "name": "Pierre Mends France",
                    "type": "",
                    "pos": []
                },
                "type": "religion",
                "tail": {
                    "name": "Jewish",
                    "type": "",
                    "pos": []
                }
            }
        ]
    },
    {
        "sentence": "The Vyakhyaprajapti is said to have been composed by Sudharmaswami by the vtambara school of Jainism ; it is written in Jain Prakrit .",
        "relations": [
            {
                "head": {
                    "name": "Sudharmaswami",
                    "type": "",
                    "pos": []
                },
                "type": "religion",
                "tail": {
                    "name": "Jainism",
                    "type": "",
                    "pos": []
                }
            }
        ]
    },
    {
        "sentence": "Thomas More was canonized in 1935 by the Catholic Church .",
        "relations": [
            {
                "head": {
                    "name": "Thomas More",
                    "type": "",
                    "pos": []
                },
                "type": "religion",
                "tail": {
                    "name": "Catholic Church",
                    "type": "",
                    "pos": []
                }
            }
        ]
    },
    {
        "sentence": "The hurch conducts educational programs and meetings with high - ranking guests from the Catholic Church , including archbishop Joseph Spiteri .",
        "relations": [
            {
                "head": {
                    "name": "Joseph Spiteri",
                    "type": "",
                    "pos": []
                },
                "type": "religion",
                "tail": {
                    "name": "Catholic Church",
                    "type": "",
                    "pos": []
                }
            }
        ]
    },
    {
        "sentence": "Tutu has been named by his parents after Desmond Tutu : The South African Anglican cleric and theologian known for his work as an anti - apartheid and human rights activist .",
        "relations": [
            {
                "head": {
                    "name": "Desmond Tutu",
                    "type": "",
                    "pos": []
                },
                "type": "religion",
                "tail": {
                    "name": "Anglican",
                    "type": "",
                    "pos": []
                }
            }
        ]
    },
    {
        "sentence": "One of his famous books is \" Al - Aqeedah al - Nasafiyya \" in Sunni Islam creed , on which Al - Taftazani wrote his famous commentary .",
        "relations": [
            {
                "head": {
                    "name": "Taftazani",
                    "type": "",
                    "pos": []
                },
                "type": "religion",
                "tail": {
                    "name": "Sunni Islam",
                    "type": "",
                    "pos": []
                }
            }
        ]
    },
    {
        "sentence": "In the mythology of some Maori tribal groups , Urutonga is the wife of Hema , and the mother of Tawhaki and Kahiri .",
        "relations": [
            {
                "head": {
                    "name": "Maori",
                    "type": "",
                    "pos": []
                },
                "type": "religion",
                "tail": {
                    "name": "mythology",
                    "type": "",
                    "pos": []
                }
            }
        ]
    },
    {
        "sentence": "Paramatthamajusa is a piece of Theravada Buddhist subcommentary literature ( ) by Dhammapala on Buddhaghosa 's 5th century work \" Visuddhimagga \" ( English : \" The Path of Purification \" ) .",
        "relations": [
            {
                "head": {
                    "name": "Dhammapala",
                    "type": "",
                    "pos": []
                },
                "type": "religion",
                "tail": {
                    "name": "Theravada",
                    "type": "",
                    "pos": []
                }
            }
        ]
    },
    {
        "sentence": "Her \" cultus \" was approved for Roman Catholics on 19 November 1763 by Pope Clement XIII and her feast is May 10 .",
        "relations": [
            {
                "head": {
                    "name": "Pope Clement XIII",
                    "type": "",
                    "pos": []
                },
                "type": "religion",
                "tail": {
                    "name": "Roman Catholics",
                    "type": "",
                    "pos": []
                }
            }
        ]
    },
    {
        "sentence": "He contributed to Jain literature with his writings on the scriptures of the vtambara sect of Jainism .",
        "relations": [
            {
                "head": {
                    "name": "Jain literature",
                    "type": "",
                    "pos": []
                },
                "type": "religion",
                "tail": {
                    "name": "Jainism",
                    "type": "",
                    "pos": []
                }
            }
        ]
    },
    {
        "sentence": "is a London - born American Conservative Jewish Hazzan and former President of the Cantors Assembly , who is the cantor emeritus at Congregation Beth El in Bethesda , Maryland .",
        "relations": [
            {
                "head": {
                    "name": "Congregation Beth El",
                    "type": "",
                    "pos": []
                },
                "type": "religion",
                "tail": {
                    "name": "Conservative Jewish",
                    "type": "",
                    "pos": []
                }
            }
        ]
    },
    {
        "sentence": "Emperor Samprati is regarded as the \" Jain Ashoka \" for his patronage and efforts to spreading Jainism in east India .",
        "relations": [
            {
                "head": {
                    "name": "Samprati",
                    "type": "",
                    "pos": []
                },
                "type": "religion",
                "tail": {
                    "name": "Jainism",
                    "type": "",
                    "pos": []
                }
            }
        ]
    },
    {
        "sentence": "The Congregation of the Carmelites of Mary Immaculate is the first indigenous religious order of Catholic priests and brothers , founded in Kerala in 1831 , by Saint Kuriakose Elias Chavara and his associates .",
        "relations": [
            {
                "head": {
                    "name": "Saint Kuriakose Elias Chavara",
                    "type": "",
                    "pos": []
                },
                "type": "religion",
                "tail": {
                    "name": "Catholic",
                    "type": "",
                    "pos": []
                }
            }
        ]
    },
    {
        "sentence": "The Sultanate of Brunei began after the ruler of Brunei embraced Islam .",
        "relations": [
            {
                "head": {
                    "name": "Sultanate of Brunei",
                    "type": "",
                    "pos": []
                },
                "type": "religion",
                "tail": {
                    "name": "Islam",
                    "type": "",
                    "pos": []
                }
            }
        ]
    },
    {
        "sentence": "Guru Tegh Bahadur the ninth Guru of Sikh , while returning from Assam passed through this place and many local population embraced Sikhism .",
        "relations": [
            {
                "head": {
                    "name": "Guru Tegh Bahadur",
                    "type": "",
                    "pos": []
                },
                "type": "religion",
                "tail": {
                    "name": "Sikhism",
                    "type": "",
                    "pos": []
                }
            }
        ]
    },
    {
        "sentence": "On July 6 , 1627 Meletius Smotrytsky sent a letter to Pope Urban VIII , asking for forgiveness of his sins and acceptance into the Catholic Church .",
        "relations": [
            {
                "head": {
                    "name": "Pope Urban VIII",
                    "type": "",
                    "pos": []
                },
                "type": "religion",
                "tail": {
                    "name": "Catholic Church",
                    "type": "",
                    "pos": []
                }
            }
        ]
    },
    {
        "sentence": "According to \" LAT \" , the Khawalid brothers faction \" believes in suppressing Shiite aspirations , even if it means supporting Sunni groups propelled by the same ideologies that inspire Osama bin Laden \" .",
        "relations": [
            {
                "head": {
                    "name": "Osama bin Laden",
                    "type": "",
                    "pos": []
                },
                "type": "religion",
                "tail": {
                    "name": "Sunni",
                    "type": "",
                    "pos": []
                }
            }
        ]
    },
    {
        "sentence": "Udasi has been an early sect based on the teachings of Sri Chand ( 1494–1643 ) , the son of Guru Nanak , the founder and the first Guru of Sikhism .",
        "relations": [
            {
                "head": {
                    "name": "Guru Nanak",
                    "type": "",
                    "pos": []
                },
                "type": "religion",
                "tail": {
                    "name": "Sikhism",
                    "type": "",
                    "pos": []
                }
            }
        ]
    },
    {
        "sentence": "The Catholic Church presence in present - day Orange County dates to the 1776 establishment of Mission San Juan Capistrano , a Spanish mission founded by Father Junipero Serra and the Franciscan order .",
        "relations": [
            {
                "head": {
                    "name": "Franciscan",
                    "type": "",
                    "pos": []
                },
                "type": "religion",
                "tail": {
                    "name": "Catholic Church",
                    "type": "",
                    "pos": []
                }
            }
        ]
    },
    {
        "sentence": "Hinduism is more common among the Lhotshampa ethnic group , although a fair amount of ethnic Lhotshampa also follow Buddhism as well .",
        "relations": [
            {
                "head": {
                    "name": "Lhotshampa",
                    "type": "",
                    "pos": []
                },
                "type": "religion",
                "tail": {
                    "name": "Buddhism",
                    "type": "",
                    "pos": []
                }
            }
        ]
    },
    {
        "sentence": "Two CR brethren eventually reached archiepiscopal status : Thomas Hannay in Scotland and Trevor Huddleston , Archbishop of the Anglican Church of the Province of the Indian Ocean from 1978 to 1983 .",
        "relations": [
            {
                "head": {
                    "name": "Thomas Hannay",
                    "type": "",
                    "pos": []
                },
                "type": "religion",
                "tail": {
                    "name": "Anglican",
                    "type": "",
                    "pos": []
                }
            }
        ]
    },
    {
        "sentence": "Myron Joseph Cotta ( born March 21 , 1953 ) is a Catholic bishop in the United States .",
        "relations": [
            {
                "head": {
                    "name": "Myron Joseph Cotta",
                    "type": "",
                    "pos": []
                },
                "type": "religion",
                "tail": {
                    "name": "Catholic",
                    "type": "",
                    "pos": []
                }
            }
        ]
    },
    {
        "sentence": "The Ajita Purana was written by Ranna in 993 CE narrates the story of Ajitanatha , the second \" tirthankara \" of Jainism .",
        "relations": [
            {
                "head": {
                    "name": "Ajitanatha",
                    "type": "",
                    "pos": []
                },
                "type": "religion",
                "tail": {
                    "name": "Jainism",
                    "type": "",
                    "pos": []
                }
            }
        ]
    },
    {
        "sentence": "Klaus Hemmerle ( April 3 , 1929 – January 23 , 1994 ) was a Roman Catholic bishop in Aachen , Germany . Bishop Klaus Hemmerle at Catholic - hierarchy.org .",
        "relations": [
            {
                "head": {
                    "name": "Klaus Hemmerle",
                    "type": "",
                    "pos": []
                },
                "type": "religion",
                "tail": {
                    "name": "Catholic",
                    "type": "",
                    "pos": []
                }
            }
        ]
    },
    {
        "sentence": "He succeeded Wilhelm Leber on 19 May 2013 to become the ninth Chief Apostle of the New Apostolic Church .",
        "relations": [
            {
                "head": {
                    "name": "Wilhelm Leber",
                    "type": "",
                    "pos": []
                },
                "type": "religion",
                "tail": {
                    "name": "New Apostolic Church",
                    "type": "",
                    "pos": []
                }
            }
        ]
    },
    {
        "sentence": "The term New Kadampa ( ) is a synonym for the 14th century Gelug school of Tibetan Buddhism , as founded by Je Tsongkhapa ( ) .",
        "relations": [
            {
                "head": {
                    "name": "Je Tsongkhapa",
                    "type": "",
                    "pos": []
                },
                "type": "religion",
                "tail": {
                    "name": "Tibetan Buddhism",
                    "type": "",
                    "pos": []
                }
            }
        ]
    },
    {
        "sentence": "Many important Catholic religious leaders have lived in Dubuque , including Father Samuel Mazzuchelli , Bishop Mathias Loras , Clement Smyth , and Mother Mary Frances Clarke .",
        "relations": [
            {
                "head": {
                    "name": "Mother Mary Frances Clarke",
                    "type": "",
                    "pos": []
                },
                "type": "religion",
                "tail": {
                    "name": "Catholic",
                    "type": "",
                    "pos": []
                }
            }
        ]
    },
    {
        "sentence": "A Methodist minister , Canaan Banana , became the first President , serving until 1987 in a mostly ceremonial role .",
        "relations": [
            {
                "head": {
                    "name": "Canaan Banana",
                    "type": "",
                    "pos": []
                },
                "type": "religion",
                "tail": {
                    "name": "Methodist",
                    "type": "",
                    "pos": []
                }
            }
        ]
    },
    {
        "sentence": "Pope Pius IV appointed him as his secret representative for Northern Europe with the mission to reconstruct the Catholic Church in Denmark and Sweden , which he did it .",
        "relations": [
            {
                "head": {
                    "name": "Pope Pius IV",
                    "type": "",
                    "pos": []
                },
                "type": "religion",
                "tail": {
                    "name": "Catholic Church",
                    "type": "",
                    "pos": []
                }
            }
        ]
    },
    {
        "sentence": "George Yod Phimphisan (; ; January 19 , 1933 – December 15 , 2017 ) was a 20th and 21st century bishop of the Catholic Church in Thailand .",
        "relations": [
            {
                "head": {
                    "name": "George Yod Phimphisan",
                    "type": "",
                    "pos": []
                },
                "type": "religion",
                "tail": {
                    "name": "Catholic Church",
                    "type": "",
                    "pos": []
                }
            }
        ]
    },
    {
        "sentence": "Although officially a convert to Islam , Levan covertly remained Christian and composed the prayers to St John the Baptist , St Peter , St Paul and other Christian saints .",
        "relations": [
            {
                "head": {
                    "name": "St Paul",
                    "type": "",
                    "pos": []
                },
                "type": "religion",
                "tail": {
                    "name": "Christian",
                    "type": "",
                    "pos": []
                }
            }
        ]
    },
    {
        "sentence": "The Keys of This Blood is a 1990 non - fiction geopolitical book by former Catholic Jesuit priest Malachi Martin .",
        "relations": [
            {
                "head": {
                    "name": "Malachi Martin",
                    "type": "",
                    "pos": []
                },
                "type": "religion",
                "tail": {
                    "name": "Catholic",
                    "type": "",
                    "pos": []
                }
            }
        ]
    },
    {
        "sentence": "Eduardo Cunha is a conservative Evangelical Christian .",
        "relations": [
            {
                "head": {
                    "name": "Eduardo Cunha",
                    "type": "",
                    "pos": []
                },
                "type": "religion",
                "tail": {
                    "name": "Evangelical Christian",
                    "type": "",
                    "pos": []
                }
            }
        ]
    },
    {
        "sentence": "This happened after the Reformation when Electoral Palatinate decided in the latter half of the 16th century to adopt Calvinism .",
        "relations": [
            {
                "head": {
                    "name": "Electoral Palatinate",
                    "type": "",
                    "pos": []
                },
                "type": "religion",
                "tail": {
                    "name": "Calvinism",
                    "type": "",
                    "pos": []
                }
            }
        ]
    },
    {
        "sentence": "The monks of the Buddhist True Pure Land sect formed numerous \" Ikk - ikki \" , the most successful of which , in Kaga Province , remained independent for nearly 100 years .",
        "relations": [
            {
                "head": {
                    "name": "Ikk - ikki",
                    "type": "",
                    "pos": []
                },
                "type": "religion",
                "tail": {
                    "name": "True Pure Land",
                    "type": "",
                    "pos": []
                }
            }
        ]
    },
    {
        "sentence": "Mary Anne Roscoe was born into a Unitarian family at Liverpool on 5 August 1795 , the eldest daughter of William Roscoe and Jane Griffies ( 1757 - 1824 ) .",
        "relations": [
            {
                "head": {
                    "name": "Mary Anne Roscoe",
                    "type": "",
                    "pos": []
                },
                "type": "religion",
                "tail": {
                    "name": "Unitarian",
                    "type": "",
                    "pos": []
                }
            }
        ]
    },
    {
        "sentence": "From Sid Caesar and Milton Berle to Joan Rivers , Gilda Radner , and Andy Kaufman to Billy Crystal to Jerry Seinfeld , Jewish stand - up comedians have been icons of American television .",
        "relations": [
            {
                "head": {
                    "name": "Joan Rivers",
                    "type": "",
                    "pos": []
                },
                "type": "religion",
                "tail": {
                    "name": "Jewish",
                    "type": "",
                    "pos": []
                }
            }
        ]
    },
    {
        "sentence": "Yan Hui ( –481 BC ) was the favorite disciple of Confucius and one of the most revered figures of Confucianism .",
        "relations": [
            {
                "head": {
                    "name": "disciple",
                    "type": "",
                    "pos": []
                },
                "type": "religion",
                "tail": {
                    "name": "Confucianism",
                    "type": "",
                    "pos": []
                }
            }
        ]
    },
    {
        "sentence": "Known as Midland Lutheran College from 1962–2010 , the university is affiliated with the Evangelical Lutheran Church in America .",
        "relations": [
            {
                "head": {
                    "name": "Midland Lutheran College",
                    "type": "",
                    "pos": []
                },
                "type": "religion",
                "tail": {
                    "name": "Evangelical Lutheran Church in America",
                    "type": "",
                    "pos": []
                }
            }
        ]
    },
    {
        "sentence": "Around this time the Nobatian capital was established at Pakhoras ( modern \" Faras \" ) ; soon after , Nobatia converted to non - Chalcedonian Christianity .",
        "relations": [
            {
                "head": {
                    "name": "Nobatia",
                    "type": "",
                    "pos": []
                },
                "type": "religion",
                "tail": {
                    "name": "non - Chalcedonian Christianity",
                    "type": "",
                    "pos": []
                }
            }
        ]
    },
    {
        "sentence": "One of the most influential Sufi psychologists was Al - Ghazali ( 1058–1111 ) .",
        "relations": [
            {
                "head": {
                    "name": "Al - Ghazali",
                    "type": "",
                    "pos": []
                },
                "type": "religion",
                "tail": {
                    "name": "Sufi",
                    "type": "",
                    "pos": []
                }
            }
        ]
    },
    {
        "sentence": "Ibn Qayyim Al - Jawziyya wrote a lengthy spiritual commentary on a treatise written by the Hanbali Sufi Khwaja Abdullah Ansari entitled \" Madarij al - Salikin \" .",
        "relations": [
            {
                "head": {
                    "name": "Khwaja Abdullah Ansari",
                    "type": "",
                    "pos": []
                },
                "type": "religion",
                "tail": {
                    "name": "Hanbali",
                    "type": "",
                    "pos": []
                }
            }
        ]
    },
    {
        "sentence": "The respected saint belonged to the family of great Sufi saint Moinuddin Chishti of Ajmer Sharif fame .",
        "relations": [
            {
                "head": {
                    "name": "Moinuddin Chishti",
                    "type": "",
                    "pos": []
                },
                "type": "religion",
                "tail": {
                    "name": "Sufi",
                    "type": "",
                    "pos": []
                }
            }
        ]
    },
    {
        "sentence": "The Merovingian king Clovis I converted to Christianity in 496 ; the chalice and paten might be called early Merovingian or late Gallo - Roman .",
        "relations": [
            {
                "head": {
                    "name": "Clovis I",
                    "type": "",
                    "pos": []
                },
                "type": "religion",
                "tail": {
                    "name": "Christianity",
                    "type": "",
                    "pos": []
                }
            }
        ]
    },
    {
        "sentence": "Parker had joined the church in England , with Willard Richards , Samuel 's uncle , having been one of the missionaries involved in teaching her about Mormonism .",
        "relations": [
            {
                "head": {
                    "name": "Willard Richards",
                    "type": "",
                    "pos": []
                },
                "type": "religion",
                "tail": {
                    "name": "Mormonism",
                    "type": "",
                    "pos": []
                }
            }
        ]
    },
    {
        "sentence": "Tim Stevenson ( born in Vancouver , British Columbia ) is a Canadian politician and United Church minister .",
        "relations": [
            {
                "head": {
                    "name": "Tim Stevenson",
                    "type": "",
                    "pos": []
                },
                "type": "religion",
                "tail": {
                    "name": "United Church",
                    "type": "",
                    "pos": []
                }
            }
        ]
    },
    {
        "sentence": "Nantes is historically a Catholic city , with a cathedral , two minor basilicas , about 40 churches and around 20 chapels .",
        "relations": [
            {
                "head": {
                    "name": "cathedral",
                    "type": "",
                    "pos": []
                },
                "type": "religion",
                "tail": {
                    "name": "Catholic",
                    "type": "",
                    "pos": []
                }
            }
        ]
    },
    {
        "sentence": "The commander of the Mongol army who was killed at the battle was Kitbuqa , a Nestorian Christian who was accompanied by the Christian king of Cilician Armenia and by the Christian prince of Antioch .",
        "relations": [
            {
                "head": {
                    "name": "Kitbuqa",
                    "type": "",
                    "pos": []
                },
                "type": "religion",
                "tail": {
                    "name": "Nestorian",
                    "type": "",
                    "pos": []
                }
            }
        ]
    },
    {
        "sentence": "Frey is Buddhist ( Soka Gakkai ) , and credited former Fiorentina legend Roberto Baggio as one of his spiritual mentors .",
        "relations": [
            {
                "head": {
                    "name": "Roberto Baggio",
                    "type": "",
                    "pos": []
                },
                "type": "religion",
                "tail": {
                    "name": "Soka Gakkai",
                    "type": "",
                    "pos": []
                }
            }
        ]
    },
    {
        "sentence": "Robert Sarah ( born 15 June 1945 ) is a Guinean prelate of the Catholic Church .",
        "relations": [
            {
                "head": {
                    "name": "Robert Sarah",
                    "type": "",
                    "pos": []
                },
                "type": "religion",
                "tail": {
                    "name": "Catholic Church",
                    "type": "",
                    "pos": []
                }
            }
        ]
    },
    {
        "sentence": "There were also a number of people of Greek Orthodox profession among Hamshenis who are considered to be converted to Greek Orthodoxy during the days of the Empire of Trebizond .",
        "relations": [
            {
                "head": {
                    "name": "Empire of Trebizond",
                    "type": "",
                    "pos": []
                },
                "type": "religion",
                "tail": {
                    "name": "Greek Orthodox",
                    "type": "",
                    "pos": []
                }
            }
        ]
    },
    {
        "sentence": "In 1981 , Rabbi Reuven Bulka brought a Jewish educational program from Yeshivas Chofetz Chaim to Machzikei Hadas synagogue .",
        "relations": [
            {
                "head": {
                    "name": "Yeshivas Chofetz Chaim",
                    "type": "",
                    "pos": []
                },
                "type": "religion",
                "tail": {
                    "name": "Jewish",
                    "type": "",
                    "pos": []
                }
            }
        ]
    },
    {
        "sentence": "When Hoamer suffered a defeat against the Berbers , the Arian faction within the royal family led a revolt , and his cousin Gelimer ( 530–533 ) became king .",
        "relations": [
            {
                "head": {
                    "name": "Gelimer",
                    "type": "",
                    "pos": []
                },
                "type": "religion",
                "tail": {
                    "name": "Arian",
                    "type": "",
                    "pos": []
                }
            }
        ]
    },
    {
        "sentence": "In Hungary , for example , 5,000 Jewish youngsters ( including Edward Teller ) left the country after the introduction of \" numerus clausus \" .",
        "relations": [
            {
                "head": {
                    "name": "Edward Teller",
                    "type": "",
                    "pos": []
                },
                "type": "religion",
                "tail": {
                    "name": "Jewish",
                    "type": "",
                    "pos": []
                }
            }
        ]
    },
    {
        "sentence": "Published by Bethany House : story of \" ... the Jewish ancestry of Jesus of Nazareth .",
        "relations": [
            {
                "head": {
                    "name": "Jesus of Nazareth",
                    "type": "",
                    "pos": []
                },
                "type": "religion",
                "tail": {
                    "name": "Jewish",
                    "type": "",
                    "pos": []
                }
            }
        ]
    },
    {
        "sentence": "In June 1942 , Denner 's Jewish neighbour Edith Hahn Beer was ordered to report to the Gestapo .",
        "relations": [
            {
                "head": {
                    "name": "Edith Hahn Beer",
                    "type": "",
                    "pos": []
                },
                "type": "religion",
                "tail": {
                    "name": "Jewish",
                    "type": "",
                    "pos": []
                }
            }
        ]
    },
    {
        "sentence": "Some Shia mojtaheds such as Morteza Motahhari wrote bitter criticisms on the film in Kayhan newspaper .",
        "relations": [
            {
                "head": {
                    "name": "Morteza Motahhari",
                    "type": "",
                    "pos": []
                },
                "type": "religion",
                "tail": {
                    "name": "Shia",
                    "type": "",
                    "pos": []
                }
            }
        ]
    },
    {
        "sentence": "De Paiva died in 1687 after a visit to his mines and was buried in the Jewish cemetery he had established in Peddanaickenpet , which later became the north Mint Street .",
        "relations": [
            {
                "head": {
                    "name": "cemetery",
                    "type": "",
                    "pos": []
                },
                "type": "religion",
                "tail": {
                    "name": "Jewish",
                    "type": "",
                    "pos": []
                }
            }
        ]
    },
    {
        "sentence": "Wanandi also took part in the Catholic leadership course taught by father Joop Beek .",
        "relations": [
            {
                "head": {
                    "name": "Joop Beek",
                    "type": "",
                    "pos": []
                },
                "type": "religion",
                "tail": {
                    "name": "Catholic",
                    "type": "",
                    "pos": []
                }
            }
        ]
    },
    {
        "sentence": "In Anglicanism , the expression \" General Confession \" is also used for the act of contrition in Thomas Cranmer 's 1548 order of Communion and later in the \" Book of Common Prayer \" .",
        "relations": [
            {
                "head": {
                    "name": "Thomas Cranmer",
                    "type": "",
                    "pos": []
                },
                "type": "religion",
                "tail": {
                    "name": "Anglicanism",
                    "type": "",
                    "pos": []
                }
            }
        ]
    },
    {
        "sentence": "Within the Star of David symbolizes Judaism .",
        "relations": [
            {
                "head": {
                    "name": "Star of David",
                    "type": "",
                    "pos": []
                },
                "type": "religion",
                "tail": {
                    "name": "Judaism",
                    "type": "",
                    "pos": []
                }
            }
        ]
    },
    {
        "sentence": "then Montreal 's principal Jewish area until the 1950s ( later made famous by Mordecai Richler and others ) and later home to Greek and Portuguese communities , among others .",
        "relations": [
            {
                "head": {
                    "name": "Mordecai Richler",
                    "type": "",
                    "pos": []
                },
                "type": "religion",
                "tail": {
                    "name": "Jewish",
                    "type": "",
                    "pos": []
                }
            }
        ]
    },
    {
        "sentence": "Joseph Ketley , a Congregational missionary and abolitionist in Demerara , is also interred here , as is Rev.",
        "relations": [
            {
                "head": {
                    "name": "Joseph Ketley",
                    "type": "",
                    "pos": []
                },
                "type": "religion",
                "tail": {
                    "name": "Congregational",
                    "type": "",
                    "pos": []
                }
            }
        ]
    },
    {
        "sentence": "In 1866 , he enrolled in the Meadville Theological School in Meadville , Pennsylvania , a Unitarian institution that later became part of Meadville Lombard Theological School .",
        "relations": [
            {
                "head": {
                    "name": "Meadville Lombard Theological School",
                    "type": "",
                    "pos": []
                },
                "type": "religion",
                "tail": {
                    "name": "Unitarian",
                    "type": "",
                    "pos": []
                }
            }
        ]
    },
    {
        "sentence": "Ihor Kolomoyskyi , president of the United Jewish Community of Ukraine , stated in 2010 that the party has clearly shifted from the far - right to the center .",
        "relations": [
            {
                "head": {
                    "name": "Ihor Kolomoyskyi",
                    "type": "",
                    "pos": []
                },
                "type": "religion",
                "tail": {
                    "name": "Jewish",
                    "type": "",
                    "pos": []
                }
            }
        ]
    },
    {
        "sentence": "Monsignor Giovanni Tonucci ( born December 4 , 1941 in Fano , PU , Italy ) is a Latin Rite Italian archbishop of the Catholic Church .",
        "relations": [
            {
                "head": {
                    "name": "Giovanni Tonucci",
                    "type": "",
                    "pos": []
                },
                "type": "religion",
                "tail": {
                    "name": "Catholic Church",
                    "type": "",
                    "pos": []
                }
            }
        ]
    },
    {
        "sentence": "The Jesuits ( Society of Jesus ) are an international , Catholic - Christian religious order founded by St. Ignatius of Loyola in 1540 .",
        "relations": [
            {
                "head": {
                    "name": "Ignatius of Loyola",
                    "type": "",
                    "pos": []
                },
                "type": "religion",
                "tail": {
                    "name": "Catholic",
                    "type": "",
                    "pos": []
                }
            }
        ]
    },
    {
        "sentence": "The then archbishop of the cathedral , Joachim Cardinal Meisner , who had preferred a figurative depiction of 20th - century Catholic martyrs for the window , did not attend the unveiling .",
        "relations": [
            {
                "head": {
                    "name": "Joachim Cardinal Meisner",
                    "type": "",
                    "pos": []
                },
                "type": "religion",
                "tail": {
                    "name": "Catholic",
                    "type": "",
                    "pos": []
                }
            }
        ]
    },
    {
        "sentence": "Assimilation took place in all areas , and during all time periods , with some Jewish communities , for example the Kaifeng Jews of China , disappearing entirely .",
        "relations": [
            {
                "head": {
                    "name": "Kaifeng Jews",
                    "type": "",
                    "pos": []
                },
                "type": "religion",
                "tail": {
                    "name": "Jewish",
                    "type": "",
                    "pos": []
                }
            }
        ]
    },
    {
        "sentence": "He and his companions were later canonized by Pope John Paul II in Asuncion , thus becoming the first native of that country to be declared a saint by the Catholic Church .",
        "relations": [
            {
                "head": {
                    "name": "Pope John Paul II",
                    "type": "",
                    "pos": []
                },
                "type": "religion",
                "tail": {
                    "name": "Catholic Church",
                    "type": "",
                    "pos": []
                }
            }
        ]
    },
    {
        "sentence": "Chapter seventeen addresses the most common counter - argument that Hitchens says he hears , namely that the most immoral acts in human history were performed by atheists like Joseph Stalin .",
        "relations": [
            {
                "head": {
                    "name": "Joseph Stalin",
                    "type": "",
                    "pos": []
                },
                "type": "religion",
                "tail": {
                    "name": "atheists",
                    "type": "",
                    "pos": []
                }
            }
        ]
    },
    {
        "sentence": "A YMMIA general superintendency ( later renamed \" general presidency \" ) was formed by LDS Church president John Taylor in 1880 .",
        "relations": [
            {
                "head": {
                    "name": "John Taylor",
                    "type": "",
                    "pos": []
                },
                "type": "religion",
                "tail": {
                    "name": "LDS Church",
                    "type": "",
                    "pos": []
                }
            }
        ]
    },
    {
        "sentence": "Father Damien , a Belgian Catholic missionary , came to the island in 1873 to serve the lepers .",
        "relations": [
            {
                "head": {
                    "name": "Father Damien",
                    "type": "",
                    "pos": []
                },
                "type": "religion",
                "tail": {
                    "name": "Catholic",
                    "type": "",
                    "pos": []
                }
            }
        ]
    },
    {
        "sentence": "In the pre - modern era , Ibn Taymiyyah was considered a controversial figure within Sunni Islam and had a number of critics during his life and in the centuries thereafter .",
        "relations": [
            {
                "head": {
                    "name": "Ibn Taymiyyah",
                    "type": "",
                    "pos": []
                },
                "type": "religion",
                "tail": {
                    "name": "Sunni Islam",
                    "type": "",
                    "pos": []
                }
            }
        ]
    },
    {
        "sentence": "The Maliki scholar Al - Shatibi considered Mawlid an illegitimate innovation .",
        "relations": [
            {
                "head": {
                    "name": "Al - Shatibi",
                    "type": "",
                    "pos": []
                },
                "type": "religion",
                "tail": {
                    "name": "Maliki",
                    "type": "",
                    "pos": []
                }
            }
        ]
    },
    {
        "sentence": "Finally , in 1870 the Regency offered the crown to Leopold of Hohenzollern - Sigmaringen , a prince of the Catholic cadet Hohenzollern line .",
        "relations": [
            {
                "head": {
                    "name": "Leopold",
                    "type": "",
                    "pos": []
                },
                "type": "religion",
                "tail": {
                    "name": "Catholic",
                    "type": "",
                    "pos": []
                }
            }
        ]
    },
    {
        "sentence": "Robert Dwayne Gruss ( born June 25 , 1955 ) is a bishop of the Catholic Church in the United States .",
        "relations": [
            {
                "head": {
                    "name": "Robert Dwayne Gruss",
                    "type": "",
                    "pos": []
                },
                "type": "religion",
                "tail": {
                    "name": "Catholic Church",
                    "type": "",
                    "pos": []
                }
            }
        ]
    },
    {
        "sentence": "The name was chosen in honour of Tsar Nicholas I 's wife , Princess Charlotte of Prussia , who had changed her name to \" Alexandra Fyodorovna \" after converting to Orthodox Christianity .",
        "relations": [
            {
                "head": {
                    "name": "Charlotte of Prussia",
                    "type": "",
                    "pos": []
                },
                "type": "religion",
                "tail": {
                    "name": "Orthodox Christianity",
                    "type": "",
                    "pos": []
                }
            }
        ]
    },
    {
        "sentence": "The Catholic priest and martyr Henry Morse was born in the village in 1595 .",
        "relations": [
            {
                "head": {
                    "name": "Henry Morse",
                    "type": "",
                    "pos": []
                },
                "type": "religion",
                "tail": {
                    "name": "Catholic",
                    "type": "",
                    "pos": []
                }
            }
        ]
    },
    {
        "sentence": "Annelies Marie Frank , a teenage Jewish girl , is celebrating her 13th birthday - amongst her birthday presents , she is given a red diary .",
        "relations": [
            {
                "head": {
                    "name": "Annelies Marie Frank",
                    "type": "",
                    "pos": []
                },
                "type": "religion",
                "tail": {
                    "name": "Jewish",
                    "type": "",
                    "pos": []
                }
            }
        ]
    },
    {
        "sentence": "The \" Letter on the Conversion of the Jews \" by a 5th - century bishop named Severus tells of the forced conversion of the island 's 540 Jewish men and women in AD 418 .",
        "relations": [
            {
                "head": {
                    "name": "Severus",
                    "type": "",
                    "pos": []
                },
                "type": "religion",
                "tail": {
                    "name": "Jewish",
                    "type": "",
                    "pos": []
                }
            }
        ]
    },
    {
        "sentence": "He was born into a prominent Catholic family and his uncle was Kolos Ferenc Vaszary , the Archbishop of Esztergom .",
        "relations": [
            {
                "head": {
                    "name": "Kolos Ferenc Vaszary",
                    "type": "",
                    "pos": []
                },
                "type": "religion",
                "tail": {
                    "name": "Catholic",
                    "type": "",
                    "pos": []
                }
            }
        ]
    },
    {
        "sentence": "In 1900 , he graduated from Calvin Theological Seminary in Grand Rapids after which he was appointed pastor of the First Christian Reformed Church in Allendale Charter Township , Michigan .",
        "relations": [
            {
                "head": {
                    "name": "Calvin Theological Seminary",
                    "type": "",
                    "pos": []
                },
                "type": "religion",
                "tail": {
                    "name": "Christian Reformed Church",
                    "type": "",
                    "pos": []
                }
            }
        ]
    },
    {
        "sentence": "Guru Nanak Gurdwara Smethwick (     ) is a Sikh temple in Smethwick , near Birmingham , UK .",
        "relations": [
            {
                "head": {
                    "name": "temple",
                    "type": "",
                    "pos": []
                },
                "type": "religion",
                "tail": {
                    "name": "Sikh",
                    "type": "",
                    "pos": []
                }
            }
        ]
    },
    {
        "sentence": "In 1168 , King Valdemar I of Denmark defeated the Rani , conquered the fortress of Jaromarsburg on Arkona , brought them under Danish feudal dependency and introduced Christianity .",
        "relations": [
            {
                "head": {
                    "name": "Valdemar I of Denmark",
                    "type": "",
                    "pos": []
                },
                "type": "religion",
                "tail": {
                    "name": "Christianity",
                    "type": "",
                    "pos": []
                }
            }
        ]
    },
    {
        "sentence": "He was reordained a novice monk of the Gelukpa order , taking the name \" Lobzang Jivaka \" , and spent his time studying Buddhism and writing .",
        "relations": [
            {
                "head": {
                    "name": "Lobzang Jivaka",
                    "type": "",
                    "pos": []
                },
                "type": "religion",
                "tail": {
                    "name": "Buddhism",
                    "type": "",
                    "pos": []
                }
            }
        ]
    },
    {
        "sentence": "character Seth Cohen on his own Jewish upbringing .",
        "relations": [
            {
                "head": {
                    "name": "Seth Cohen",
                    "type": "",
                    "pos": []
                },
                "type": "religion",
                "tail": {
                    "name": "Jewish",
                    "type": "",
                    "pos": []
                }
            }
        ]
    },
    {
        "sentence": "The Crosbie family were of Gaelic and Catholic origin , but Maurice 's ancestor John Crosbie converted to the Church of Ireland in the reign of Elizabeth I and was made Bishop of Ardfert .",
        "relations": [
            {
                "head": {
                    "name": "Gaelic",
                    "type": "",
                    "pos": []
                },
                "type": "religion",
                "tail": {
                    "name": "Catholic",
                    "type": "",
                    "pos": []
                }
            }
        ]
    },
    {
        "sentence": "Mark Gerard Miles is a Gibraltarian Catholic priest who serves as the English interpreter for Pope Francis .",
        "relations": [
            {
                "head": {
                    "name": "Pope Francis",
                    "type": "",
                    "pos": []
                },
                "type": "religion",
                "tail": {
                    "name": "Catholic",
                    "type": "",
                    "pos": []
                }
            }
        ]
    },
    {
        "sentence": "The most important lama of this series was the Third Changkya , Rolpai Dorje , who was preceptor to the Qianlong emperor of China , and chief representative of Tibetan Buddhism at the Qing court .",
        "relations": [
            {
                "head": {
                    "name": "Rolpai Dorje",
                    "type": "",
                    "pos": []
                },
                "type": "religion",
                "tail": {
                    "name": "Tibetan Buddhism",
                    "type": "",
                    "pos": []
                }
            }
        ]
    },
    {
        "sentence": "the general government appointed the first general superintendent for the new , the Lutheran state church of Bremen - Verden , presiding over the consistory in Stade .",
        "relations": [
            {
                "head": {
                    "name": "Bremen - Verden",
                    "type": "",
                    "pos": []
                },
                "type": "religion",
                "tail": {
                    "name": "Lutheran",
                    "type": "",
                    "pos": []
                }
            }
        ]
    },
    {
        "sentence": "Abramovich is one of five children born to Russian Jewish billionaire Roman Abramovich and his Russian wifeThe Daily Mail : \" Will Irina Abramovich bring about Roman 's fall ? \"",
        "relations": [
            {
                "head": {
                    "name": "Roman Abramovich",
                    "type": "",
                    "pos": []
                },
                "type": "religion",
                "tail": {
                    "name": "Jewish",
                    "type": "",
                    "pos": []
                }
            }
        ]
    },
    {
        "sentence": "The ethnic groups whose members are mostly adherents of Catholic Christianity are : Hungarians , Croats , Bunjevci , Germans , Slovenes , Czechs , okci , Poles , Banat Bulgarians , etc .",
        "relations": [
            {
                "head": {
                    "name": "Croats",
                    "type": "",
                    "pos": []
                },
                "type": "religion",
                "tail": {
                    "name": "Catholic Christianity",
                    "type": "",
                    "pos": []
                }
            }
        ]
    },
    {
        "sentence": "Jews for Jesus and other Messianic Jewish groups are thus seen as antithetical to Judaism and are completely rejected by the majority of Jews \" .",
        "relations": [
            {
                "head": {
                    "name": "Jews for Jesus",
                    "type": "",
                    "pos": []
                },
                "type": "religion",
                "tail": {
                    "name": "Messianic Jewish",
                    "type": "",
                    "pos": []
                }
            }
        ]
    },
    {
        "sentence": "Januarius Kyunosuke Hayasaka ( August 14 , 1883 – October 26 , 1976 ) was a bishop of the Catholic Church of Showa from Meiji .",
        "relations": [
            {
                "head": {
                    "name": "Januarius Kyunosuke Hayasaka",
                    "type": "",
                    "pos": []
                },
                "type": "religion",
                "tail": {
                    "name": "Catholic Church",
                    "type": "",
                    "pos": []
                }
            }
        ]
    },
    {
        "sentence": "Kenneth Arthur Kearon ( born 4 October 1953 ) is an Irish Anglican bishop .",
        "relations": [
            {
                "head": {
                    "name": "Kenneth Arthur Kearon",
                    "type": "",
                    "pos": []
                },
                "type": "religion",
                "tail": {
                    "name": "Anglican",
                    "type": "",
                    "pos": []
                }
            }
        ]
    },
    {
        "sentence": "The ethnic groups whose members are mostly adherents of the Catholic Church are : Hungarians , Croats , Bunjevci , Germans , Slovenes , Czechs , okci , Poles , etc .",
        "relations": [
            {
                "head": {
                    "name": "Hungarians",
                    "type": "",
                    "pos": []
                },
                "type": "religion",
                "tail": {
                    "name": "Catholic Church",
                    "type": "",
                    "pos": []
                }
            }
        ]
    },
    {
        "sentence": "In late 1991 , during the Battle of Vukovar , eselj went to Borovo Selo to meet with a Serbian Orthodox Church bishop and publicly described Croats as a genocidal and perverted people .",
        "relations": [
            {
                "head": {
                    "name": "eselj",
                    "type": "",
                    "pos": []
                },
                "type": "religion",
                "tail": {
                    "name": "Serbian Orthodox Church",
                    "type": "",
                    "pos": []
                }
            }
        ]
    },
    {
        "sentence": "Alphonse John Smith , ( November 14 , 1883 – December 16 , 1935 ) was a 20th - century bishop in the Catholic Church in the United States .",
        "relations": [
            {
                "head": {
                    "name": "Alphonse John Smith",
                    "type": "",
                    "pos": []
                },
                "type": "religion",
                "tail": {
                    "name": "Catholic Church",
                    "type": "",
                    "pos": []
                }
            }
        ]
    },
    {
        "sentence": "His father , Beer Leon Fould , was a Jewish banker .",
        "relations": [
            {
                "head": {
                    "name": "Beer Leon Fould",
                    "type": "",
                    "pos": []
                },
                "type": "religion",
                "tail": {
                    "name": "Jewish",
                    "type": "",
                    "pos": []
                }
            }
        ]
    },
    {
        "sentence": "Especially problematic was U Nu s attempt to make Buddhism the state religion , since it contributed to the Christian minorities motivation to fight for autonomy .",
        "relations": [
            {
                "head": {
                    "name": "U Nu",
                    "type": "",
                    "pos": []
                },
                "type": "religion",
                "tail": {
                    "name": "Buddhism",
                    "type": "",
                    "pos": []
                }
            }
        ]
    },
    {
        "sentence": "Kanji Swami ( ) ( 1890–1980 ) was a teacher of Jainism .",
        "relations": [
            {
                "head": {
                    "name": "Kanji Swami",
                    "type": "",
                    "pos": []
                },
                "type": "religion",
                "tail": {
                    "name": "Jainism",
                    "type": "",
                    "pos": []
                }
            }
        ]
    },
    {
        "sentence": "This original usage survives in the shofar ( ) , a ram 's horn , which plays an important role in Jewish religious rituals .",
        "relations": [
            {
                "head": {
                    "name": "shofar",
                    "type": "",
                    "pos": []
                },
                "type": "religion",
                "tail": {
                    "name": "Jewish religious rituals",
                    "type": "",
                    "pos": []
                }
            }
        ]
    },
    {
        "sentence": "William Edwin Franklin ( born May 3 , 1930 ) is a bishop of the Catholic Church in the United States .",
        "relations": [
            {
                "head": {
                    "name": "William Edwin Franklin",
                    "type": "",
                    "pos": []
                },
                "type": "religion",
                "tail": {
                    "name": "Catholic Church",
                    "type": "",
                    "pos": []
                }
            }
        ]
    },
    {
        "sentence": "She was also the first woman authorized to preach by Richard Allen , founder of the African Methodist Episcopal Church , in 1819 .",
        "relations": [
            {
                "head": {
                    "name": "Richard Allen",
                    "type": "",
                    "pos": []
                },
                "type": "religion",
                "tail": {
                    "name": "African Methodist Episcopal Church",
                    "type": "",
                    "pos": []
                }
            }
        ]
    },
    {
        "sentence": "Rabbi Twersky was a student of the Baal Shem Tov ( the founder of the Hasidic movement ) and his pupil and chief disciple the Maggid of Mezritch .",
        "relations": [
            {
                "head": {
                    "name": "Baal Shem Tov",
                    "type": "",
                    "pos": []
                },
                "type": "religion",
                "tail": {
                    "name": "Hasidic",
                    "type": "",
                    "pos": []
                }
            }
        ]
    },
    {
        "sentence": "Before this papal bull , Catholic theologians - including Thomas Aquinas , Duns Scotus , Guillaume Durand and Francisco Suarez - had expressed differing opinions on these questions .",
        "relations": [
            {
                "head": {
                    "name": "Francisco Suarez",
                    "type": "",
                    "pos": []
                },
                "type": "religion",
                "tail": {
                    "name": "Catholic",
                    "type": "",
                    "pos": []
                }
            }
        ]
    },
    {
        "sentence": "Aimee Semple McPherson , a famous Pentecostal evangelist and founder of the Foursquare Gospel denomination , referred to Olazabal as the  Mexican Billy Sunday  .",
        "relations": [
            {
                "head": {
                    "name": "Aimee Semple McPherson",
                    "type": "",
                    "pos": []
                },
                "type": "religion",
                "tail": {
                    "name": "Pentecostal",
                    "type": "",
                    "pos": []
                }
            }
        ]
    },
    {
        "sentence": "Robert Guibe ( died 1513 ) ( called the Cardinal of Nantes ) was a French Roman Catholic bishop and cardinal .",
        "relations": [
            {
                "head": {
                    "name": "Robert Guibe",
                    "type": "",
                    "pos": []
                },
                "type": "religion",
                "tail": {
                    "name": "Roman Catholic",
                    "type": "",
                    "pos": []
                }
            }
        ]
    },
    {
        "sentence": "Nasir Khusraw propagated Ismailism .",
        "relations": [
            {
                "head": {
                    "name": "Nasir Khusraw",
                    "type": "",
                    "pos": []
                },
                "type": "religion",
                "tail": {
                    "name": "Ismailism",
                    "type": "",
                    "pos": []
                }
            }
        ]
    },
    {
        "sentence": "Formed by Charles Gavan Duffy and Frederick Lucas , it united for a time Protestant and Catholic tenants , Duffy calling his movement \" The League of North and South\".Hickey , D.J.",
        "relations": [
            {
                "head": {
                    "name": "Charles Gavan Duffy",
                    "type": "",
                    "pos": []
                },
                "type": "religion",
                "tail": {
                    "name": "Catholic",
                    "type": "",
                    "pos": []
                }
            }
        ]
    },
    {
        "sentence": "The city 's name might have remained Pig 's Eye had it not been for the arrival of a Catholic priest named Lucien Galtier .",
        "relations": [
            {
                "head": {
                    "name": "Lucien Galtier",
                    "type": "",
                    "pos": []
                },
                "type": "religion",
                "tail": {
                    "name": "Catholic",
                    "type": "",
                    "pos": []
                }
            }
        ]
    },
    {
        "sentence": "Elfriede Geiringer ( nee Markovits ; 13 February 1905 – 2 October 1998 ) was a Jewish survivor of the World War II .",
        "relations": [
            {
                "head": {
                    "name": "Elfriede Geiringer",
                    "type": "",
                    "pos": []
                },
                "type": "religion",
                "tail": {
                    "name": "Jewish",
                    "type": "",
                    "pos": []
                }
            }
        ]
    },
    {
        "sentence": "Captain Fernando Rivera , moving north through Baja California , gathered horses and mules from the fragile chain of Catholic missions to supply his overland expedition .",
        "relations": [
            {
                "head": {
                    "name": "Fernando Rivera",
                    "type": "",
                    "pos": []
                },
                "type": "religion",
                "tail": {
                    "name": "Catholic",
                    "type": "",
                    "pos": []
                }
            }
        ]
    },
    {
        "sentence": "Miller attended Saint Anne School , a Catholic elementary school .",
        "relations": [
            {
                "head": {
                    "name": "Saint Anne School",
                    "type": "",
                    "pos": []
                },
                "type": "religion",
                "tail": {
                    "name": "Catholic",
                    "type": "",
                    "pos": []
                }
            }
        ]
    },
    {
        "sentence": "His daughter , the Rt Rev'd Carolyn Tanner Irish , converted to Anglicanism and was the 10th Bishop of the Episcopal Diocese of Utah .",
        "relations": [
            {
                "head": {
                    "name": "Carolyn Tanner Irish",
                    "type": "",
                    "pos": []
                },
                "type": "religion",
                "tail": {
                    "name": "Anglicanism",
                    "type": "",
                    "pos": []
                }
            }
        ]
    },
    {
        "sentence": "Travers Guy Rogers MC ( 1876–1967 ) was an author and priest in the Church of England who became a chaplain to King George V in 1918 .",
        "relations": [
            {
                "head": {
                    "name": "George V",
                    "type": "",
                    "pos": []
                },
                "type": "religion",
                "tail": {
                    "name": "Church of England",
                    "type": "",
                    "pos": []
                }
            }
        ]
    },
    {
        "sentence": "Filippo Sega ( 22 August 1537 – 29 May 1596 ) was a Catholic bishop from 1575 to 1596 and a cardinal from 1591 to 1596 .",
        "relations": [
            {
                "head": {
                    "name": "Filippo Sega",
                    "type": "",
                    "pos": []
                },
                "type": "religion",
                "tail": {
                    "name": "Catholic",
                    "type": "",
                    "pos": []
                }
            }
        ]
    },
    {
        "sentence": "The building was finally opened on November 17 , 2013 with Scientologist stars such as Tom Cruise , John Travolta and Kelly Preston in attendance for a ceremony presided over by Scientology leader David Miscavige .",
        "relations": [
            {
                "head": {
                    "name": "David Miscavige",
                    "type": "",
                    "pos": []
                },
                "type": "religion",
                "tail": {
                    "name": "Scientologist",
                    "type": "",
                    "pos": []
                }
            }
        ]
    },
    {
        "sentence": "Selma Lagerlof was a friend of the German - Jewish writer Nelly Sachs .",
        "relations": [
            {
                "head": {
                    "name": "Nelly Sachs",
                    "type": "",
                    "pos": []
                },
                "type": "religion",
                "tail": {
                    "name": "Jewish",
                    "type": "",
                    "pos": []
                }
            }
        ]
    },
    {
        "sentence": "The town was fortified between 1630 and 1640 by Cardinal Richelieu as a Catholic bastion in order to fight against the neighbouring Protestant town of La Rochelle .",
        "relations": [
            {
                "head": {
                    "name": "Cardinal Richelieu",
                    "type": "",
                    "pos": []
                },
                "type": "religion",
                "tail": {
                    "name": "Catholic",
                    "type": "",
                    "pos": []
                }
            }
        ]
    },
    {
        "sentence": "Simon Wiesenthal , who founded the first Jewish Documentation Center in Linz in 1945 , received an award for his work in remembrance of victims of the Second World War .",
        "relations": [
            {
                "head": {
                    "name": "Simon Wiesenthal",
                    "type": "",
                    "pos": []
                },
                "type": "religion",
                "tail": {
                    "name": "Jewish",
                    "type": "",
                    "pos": []
                }
            }
        ]
    },
    {
        "sentence": "Anton Docher , a missionary Catholic priest who served for 34 years at Pueblo of Isleta in New Mexico , United States of America , was born in Le Crest in 1852 .",
        "relations": [
            {
                "head": {
                    "name": "Anton Docher",
                    "type": "",
                    "pos": []
                },
                "type": "religion",
                "tail": {
                    "name": "Catholic",
                    "type": "",
                    "pos": []
                }
            }
        ]
    },
    {
        "sentence": "Gianvincenzo Carafa ( 1477–1541 ) was an Italian Roman Catholic bishop and cardinal .",
        "relations": [
            {
                "head": {
                    "name": "Gianvincenzo Carafa",
                    "type": "",
                    "pos": []
                },
                "type": "religion",
                "tail": {
                    "name": "Roman Catholic",
                    "type": "",
                    "pos": []
                }
            }
        ]
    },
    {
        "sentence": "There follows a brief montage of people explaining their atheism : Sir Geoffrey Lloyd , Polly Toynbee , Gore Vidal , Steven Weinberg and Colin McGinn .",
        "relations": [
            {
                "head": {
                    "name": "Gore Vidal",
                    "type": "",
                    "pos": []
                },
                "type": "religion",
                "tail": {
                    "name": "atheism",
                    "type": "",
                    "pos": []
                }
            }
        ]
    },
    {
        "sentence": "Sebastian de Covarrubias 's father , Sebastian de Horozco , was a New Christian ; his family had converted from Judaism to the Catholic Church .",
        "relations": [
            {
                "head": {
                    "name": "Sebastian de Horozco",
                    "type": "",
                    "pos": []
                },
                "type": "religion",
                "tail": {
                    "name": "New Christian",
                    "type": "",
                    "pos": []
                }
            }
        ]
    },
    {
        "sentence": "On March 2 , 1844 , Bayley was ordained a Catholic priest by Bishop John Hughes at St. Patrick 's Cathedral .",
        "relations": [
            {
                "head": {
                    "name": "John Hughes",
                    "type": "",
                    "pos": []
                },
                "type": "religion",
                "tail": {
                    "name": "Catholic",
                    "type": "",
                    "pos": []
                }
            }
        ]
    },
    {
        "sentence": "His wife Isabel persuaded a priest to perform the last rites , although Burton was not a Catholic and this action later caused a rift between Isabel and some of Burton 's friends .",
        "relations": [
            {
                "head": {
                    "name": "Isabel",
                    "type": "",
                    "pos": []
                },
                "type": "religion",
                "tail": {
                    "name": "Catholic",
                    "type": "",
                    "pos": []
                }
            }
        ]
    },
    {
        "sentence": "A devout Catholic , he was the second Catholic to become prime minister , after his immediate predecessor Scullin , and the only non - Labor Catholic prime minister until Tony Abbott .",
        "relations": [
            {
                "head": {
                    "name": "Tony Abbott",
                    "type": "",
                    "pos": []
                },
                "type": "religion",
                "tail": {
                    "name": "Catholic",
                    "type": "",
                    "pos": []
                }
            }
        ]
    },
    {
        "sentence": "Pacific School of Religion was founded in San Francisco in 1866 as the \" Pacific Theological Seminary \" , making PSR the oldest Protestant seminary west of the Mississippi River .",
        "relations": [
            {
                "head": {
                    "name": "Pacific School of Religion",
                    "type": "",
                    "pos": []
                },
                "type": "religion",
                "tail": {
                    "name": "Protestant",
                    "type": "",
                    "pos": []
                }
            }
        ]
    },
    {
        "sentence": "All Saints in Monkwearmouth became a centre for British Pentecostalism , and Mary Boddy laid hands on the evangelist Smith Wigglesworth .",
        "relations": [
            {
                "head": {
                    "name": "Smith Wigglesworth",
                    "type": "",
                    "pos": []
                },
                "type": "religion",
                "tail": {
                    "name": "Pentecostalism",
                    "type": "",
                    "pos": []
                }
            }
        ]
    },
    {
        "sentence": "In 2002 , Rooney became the ninth president of Spalding University , a private , Catholic , doctoral - level university in Louisville , Kentucky .",
        "relations": [
            {
                "head": {
                    "name": "Spalding University",
                    "type": "",
                    "pos": []
                },
                "type": "religion",
                "tail": {
                    "name": "Catholic",
                    "type": "",
                    "pos": []
                }
            }
        ]
    },
    {
        "sentence": "The most intense period of violence came after Diocletian issued an edict in 303 more strictly enforcing adherence to the traditional religious practices of Rome in conjunction with Imperial cult .",
        "relations": [
            {
                "head": {
                    "name": "Diocletian",
                    "type": "",
                    "pos": []
                },
                "type": "religion",
                "tail": {
                    "name": "traditional religious practices of Rome",
                    "type": "",
                    "pos": []
                }
            }
        ]
    },
    {
        "sentence": "Along with Geza Vermes , she is often regarded as one of the most influential scholars interested in replacing Jesus within a Jewish context .",
        "relations": [
            {
                "head": {
                    "name": "Geza Vermes",
                    "type": "",
                    "pos": []
                },
                "type": "religion",
                "tail": {
                    "name": "Jewish",
                    "type": "",
                    "pos": []
                }
            }
        ]
    },
    {
        "sentence": "The Redwood subdivision was built on farmland acquired from the Catholic Church , on the condition that it be named in honour of the late Archbishop Francis Redwood .",
        "relations": [
            {
                "head": {
                    "name": "Francis Redwood",
                    "type": "",
                    "pos": []
                },
                "type": "religion",
                "tail": {
                    "name": "Catholic Church",
                    "type": "",
                    "pos": []
                }
            }
        ]
    },
    {
        "sentence": "The Medes had an ancient Iranian religion ( a form of pre - Zoroastrian Mazdaism or Mithra worshipping ) with a priesthood named as \" Magi \" .",
        "relations": [
            {
                "head": {
                    "name": "Medes",
                    "type": "",
                    "pos": []
                },
                "type": "religion",
                "tail": {
                    "name": "Mithra",
                    "type": "",
                    "pos": []
                }
            }
        ]
    },
    {
        "sentence": "Baianism is a term applied to the theology of Catholic theologian Michael Baius ( 1513 - 1589 ) .",
        "relations": [
            {
                "head": {
                    "name": "Michael Baius",
                    "type": "",
                    "pos": []
                },
                "type": "religion",
                "tail": {
                    "name": "Catholic",
                    "type": "",
                    "pos": []
                }
            }
        ]
    },
    {
        "sentence": "In 2010 , Jamila Bey called for black atheists to be proud of their atheism or agnosticism .",
        "relations": [
            {
                "head": {
                    "name": "Jamila Bey",
                    "type": "",
                    "pos": []
                },
                "type": "religion",
                "tail": {
                    "name": "atheism",
                    "type": "",
                    "pos": []
                }
            }
        ]
    },
    {
        "sentence": "As a practising Rastafari , Macka B 's music is based around the political and spiritual message of the religion , with an often light and humorous touch .",
        "relations": [
            {
                "head": {
                    "name": "Macka B",
                    "type": "",
                    "pos": []
                },
                "type": "religion",
                "tail": {
                    "name": "Rastafari",
                    "type": "",
                    "pos": []
                }
            }
        ]
    },
    {
        "sentence": "Gastone Mojaisky Perrelli ( born Gastone Mojaisky , 6 August 1914 –  5 March 2008 ) was an Italian Catholic archbishop .",
        "relations": [
            {
                "head": {
                    "name": "Gastone Mojaisky Perrelli",
                    "type": "",
                    "pos": []
                },
                "type": "religion",
                "tail": {
                    "name": "Catholic",
                    "type": "",
                    "pos": []
                }
            }
        ]
    },
    {
        "sentence": "RR was founded in 2009 by Kansas - based atheist activist and psychologist Darrel Ray .",
        "relations": [
            {
                "head": {
                    "name": "Darrel Ray",
                    "type": "",
                    "pos": []
                },
                "type": "religion",
                "tail": {
                    "name": "atheist",
                    "type": "",
                    "pos": []
                }
            }
        ]
    },
    {
        "sentence": "On protest of the bishop of Augsburg , Catholic Emperor Rudolf II of Habsburg threatened an Imperial ban in case of further violation of the rights of the Catholic citizens .",
        "relations": [
            {
                "head": {
                    "name": "Rudolf II",
                    "type": "",
                    "pos": []
                },
                "type": "religion",
                "tail": {
                    "name": "Catholic",
                    "type": "",
                    "pos": []
                }
            }
        ]
    },
    {
        "sentence": "Aloys Grillmeier ( 1 January 1910 – 13 September 1998 ) was a German Jesuit priest , theologian and cardinal - deacon of the Catholic Church .",
        "relations": [
            {
                "head": {
                    "name": "Aloys Grillmeier",
                    "type": "",
                    "pos": []
                },
                "type": "religion",
                "tail": {
                    "name": "Catholic Church",
                    "type": "",
                    "pos": []
                }
            }
        ]
    },
    {
        "sentence": "William Wakefield Baum ( November 21 , 1926 – July 23 , 2015 ) was an American cardinal of the Catholic Church .",
        "relations": [
            {
                "head": {
                    "name": "William Wakefield Baum",
                    "type": "",
                    "pos": []
                },
                "type": "religion",
                "tail": {
                    "name": "Catholic Church",
                    "type": "",
                    "pos": []
                }
            }
        ]
    },
    {
        "sentence": "In 2006 , the Catholic Church , again through Cardinal Etchegaray , gave the Greek Orthodox Church another relic of Saint Andrew . Relic of St. Andrew Given to Greek Orthodox Church .",
        "relations": [
            {
                "head": {
                    "name": "Saint Andrew",
                    "type": "",
                    "pos": []
                },
                "type": "religion",
                "tail": {
                    "name": "Catholic Church",
                    "type": "",
                    "pos": []
                }
            }
        ]
    },
    {
        "sentence": "Shiite mortar teams quickly retaliated , firing 10 shells at Sunni Islam 's most important shrine in Baghdad , badly damaging the Abu Hanifa mosque and killing one person .",
        "relations": [
            {
                "head": {
                    "name": "Abu Hanifa",
                    "type": "",
                    "pos": []
                },
                "type": "religion",
                "tail": {
                    "name": "Sunni Islam",
                    "type": "",
                    "pos": []
                }
            }
        ]
    },
    {
        "sentence": "He believed in a sacramental version of the Church of England , called High Anglicanism , with a theology based upon Arminianism , a belief shared by his main political advisor , Archbishop William Laud .",
        "relations": [
            {
                "head": {
                    "name": "William Laud",
                    "type": "",
                    "pos": []
                },
                "type": "religion",
                "tail": {
                    "name": "High Anglicanism",
                    "type": "",
                    "pos": []
                }
            }
        ]
    },
    {
        "sentence": "Adrienne proceeded to form friendships with many great Catholic thinkers , including Romano Guardini , Hugo Rahner , Erich Przywara , Henri de Lubac , Reinhold Schneider , Annette Kolb , and Gabriel Marcel .",
        "relations": [
            {
                "head": {
                    "name": "Romano Guardini",
                    "type": "",
                    "pos": []
                },
                "type": "religion",
                "tail": {
                    "name": "Catholic",
                    "type": "",
                    "pos": []
                }
            }
        ]
    },
    {
        "sentence": "The station is owned by Spring Arbor University , a religious university associated with the Free Methodist Church .",
        "relations": [
            {
                "head": {
                    "name": "Spring Arbor University",
                    "type": "",
                    "pos": []
                },
                "type": "religion",
                "tail": {
                    "name": "Free Methodist Church",
                    "type": "",
                    "pos": []
                }
            }
        ]
    },
    {
        "sentence": "Saint Sergius of Valaam ( ) was a Greek monk and wonderworker credited with bringing Orthodox Christianity to Karelian and Finnish people .",
        "relations": [
            {
                "head": {
                    "name": "Karelian",
                    "type": "",
                    "pos": []
                },
                "type": "religion",
                "tail": {
                    "name": "Orthodox Christianity",
                    "type": "",
                    "pos": []
                }
            }
        ]
    },
    {
        "sentence": "Anton Praetorius ( 1560 – 6 December 1613 ) was a German Calvinist pastor who spoke out against the persecution of witches ( witchhunts , witchcraft trials ) and against torture .",
        "relations": [
            {
                "head": {
                    "name": "Anton Praetorius",
                    "type": "",
                    "pos": []
                },
                "type": "religion",
                "tail": {
                    "name": "Calvinist",
                    "type": "",
                    "pos": []
                }
            }
        ]
    },
    {
        "sentence": "Roberto Reinaldo Caceres Gonzalez ( born April 16 , 1921 ) is a Uruguayan Prelate of Roman Catholic Church .",
        "relations": [
            {
                "head": {
                    "name": "Roberto Reinaldo Caceres Gonzalez",
                    "type": "",
                    "pos": []
                },
                "type": "religion",
                "tail": {
                    "name": "Roman Catholic Church",
                    "type": "",
                    "pos": []
                }
            }
        ]
    },
    {
        "sentence": "Andreas Kobler ( b. Muhldorf am Inn , in Bavaria , 22 June 1816 Klagenfurt , 15 November 1892 ) was a Catholic historian .",
        "relations": [
            {
                "head": {
                    "name": "Andreas Kobler",
                    "type": "",
                    "pos": []
                },
                "type": "religion",
                "tail": {
                    "name": "Catholic",
                    "type": "",
                    "pos": []
                }
            }
        ]
    },
    {
        "sentence": "She is described as the most prolific Quaker after Margaret Fell .",
        "relations": [
            {
                "head": {
                    "name": "Margaret Fell",
                    "type": "",
                    "pos": []
                },
                "type": "religion",
                "tail": {
                    "name": "Quaker",
                    "type": "",
                    "pos": []
                }
            }
        ]
    },
    {
        "sentence": "Pope Pius XI then subjected the Catholic parishes in Zaolzie to an apostolic administration under Stanisaw Adamski , Bishop of Katowice .",
        "relations": [
            {
                "head": {
                    "name": "Stanisaw Adamski",
                    "type": "",
                    "pos": []
                },
                "type": "religion",
                "tail": {
                    "name": "Catholic",
                    "type": "",
                    "pos": []
                }
            }
        ]
    },
    {
        "sentence": "In about 1920 , Shantisagar became a monk of the Digambara sect of Jainism .",
        "relations": [
            {
                "head": {
                    "name": "Shantisagar",
                    "type": "",
                    "pos": []
                },
                "type": "religion",
                "tail": {
                    "name": "Jainism",
                    "type": "",
                    "pos": []
                }
            }
        ]
    },
    {
        "sentence": "In 1992 Ed Rendell was elected as the city 's first Jewish mayor .",
        "relations": [
            {
                "head": {
                    "name": "Ed Rendell",
                    "type": "",
                    "pos": []
                },
                "type": "religion",
                "tail": {
                    "name": "Jewish",
                    "type": "",
                    "pos": []
                }
            }
        ]
    },
    {
        "sentence": "Southern Baptist Theological Seminary in Louisville is the principal seminary for the Southern Baptist Convention .",
        "relations": [
            {
                "head": {
                    "name": "Southern Baptist Theological Seminary",
                    "type": "",
                    "pos": []
                },
                "type": "religion",
                "tail": {
                    "name": "Southern Baptist Convention",
                    "type": "",
                    "pos": []
                }
            }
        ]
    },
    {
        "sentence": "Editorial Boker   and the Venezuelan Jewish community weekly newspaper Nuevo Mundo Israelita .",
        "relations": [
            {
                "head": {
                    "name": "Nuevo Mundo Israelita",
                    "type": "",
                    "pos": []
                },
                "type": "religion",
                "tail": {
                    "name": "Jewish",
                    "type": "",
                    "pos": []
                }
            }
        ]
    },
    {
        "sentence": "Esolen earned a reputation as a conservative Catholic author , and grew increasingly dissatisfied with the more liberal direction of Providence College , a Catholic university run by the Dominican Order .",
        "relations": [
            {
                "head": {
                    "name": "Providence College",
                    "type": "",
                    "pos": []
                },
                "type": "religion",
                "tail": {
                    "name": "Catholic",
                    "type": "",
                    "pos": []
                }
            }
        ]
    },
    {
        "sentence": "\" Canterbury \" , World Heritage Site \n Pope Gregory the Great sent a Mission led by Augustine of Canterbury , to restore Christianity to England in 596 .",
        "relations": [
            {
                "head": {
                    "name": "Augustine of Canterbury",
                    "type": "",
                    "pos": []
                },
                "type": "religion",
                "tail": {
                    "name": "Christianity",
                    "type": "",
                    "pos": []
                }
            }
        ]
    },
    {
        "sentence": "The majority of the population in Dilijan are ethnic Armenians who belong to the Armenian Apostolic Church , under the jurisdiction of the Diocese of Tavush based in Ijevan .",
        "relations": [
            {
                "head": {
                    "name": "Diocese of Tavush",
                    "type": "",
                    "pos": []
                },
                "type": "religion",
                "tail": {
                    "name": "Armenian Apostolic Church",
                    "type": "",
                    "pos": []
                }
            }
        ]
    },
    {
        "sentence": "In December 2014 , Ral Castro publicly thanked Pope Francis and the Catholic Church for their role in the secret talks that led to the U.S .– Cuban prisoner exchange .",
        "relations": [
            {
                "head": {
                    "name": "Ral Castro",
                    "type": "",
                    "pos": []
                },
                "type": "religion",
                "tail": {
                    "name": "Catholic Church",
                    "type": "",
                    "pos": []
                }
            }
        ]
    },
    {
        "sentence": "On 13 August 1868 , William Goode , the Dean of Ripon , the senior Anglican cleric in the Diocese of Ripon after the Bishop of Ripon , died suddenly .",
        "relations": [
            {
                "head": {
                    "name": "William Goode",
                    "type": "",
                    "pos": []
                },
                "type": "religion",
                "tail": {
                    "name": "Anglican",
                    "type": "",
                    "pos": []
                }
            }
        ]
    },
    {
        "sentence": "At the time of the marriage , Marie Christine von Reibnitz was not only a Roman Catholic , but also a divorcee .",
        "relations": [
            {
                "head": {
                    "name": "Marie Christine von Reibnitz",
                    "type": "",
                    "pos": []
                },
                "type": "religion",
                "tail": {
                    "name": "Roman Catholic",
                    "type": "",
                    "pos": []
                }
            }
        ]
    },
    {
        "sentence": "Isabella , granted together with her husband the title \" the Catholic \" by Pope Alexander VI , was recognized as a Servant of God by the Catholic Church in 1974 .",
        "relations": [
            {
                "head": {
                    "name": "her husband",
                    "type": "",
                    "pos": []
                },
                "type": "religion",
                "tail": {
                    "name": "Catholic Church",
                    "type": "",
                    "pos": []
                }
            }
        ]
    },
    {
        "sentence": "Duke Ulrich became head of the local Protestant Church .",
        "relations": [
            {
                "head": {
                    "name": "Duke Ulrich",
                    "type": "",
                    "pos": []
                },
                "type": "religion",
                "tail": {
                    "name": "Protestant Church",
                    "type": "",
                    "pos": []
                }
            }
        ]
    },
    {
        "sentence": "Dim 's elder brother Archbishop Ng nh Thc was the leading Catholic figure in Vietnam and a classmate of Spellman when the pair studied in Rome .",
        "relations": [
            {
                "head": {
                    "name": "Ng nh Thc",
                    "type": "",
                    "pos": []
                },
                "type": "religion",
                "tail": {
                    "name": "Catholic",
                    "type": "",
                    "pos": []
                }
            }
        ]
    },
    {
        "sentence": "For the first time in Dutch political history a Catholic , Charles Ruijs de Beerenbrouck , became Prime Minister .",
        "relations": [
            {
                "head": {
                    "name": "Charles Ruijs de Beerenbrouck",
                    "type": "",
                    "pos": []
                },
                "type": "religion",
                "tail": {
                    "name": "Catholic",
                    "type": "",
                    "pos": []
                }
            }
        ]
    },
    {
        "sentence": "Michael Fors Olson ( born June 29 , 1966 ) is a Catholic bishop in the United States .",
        "relations": [
            {
                "head": {
                    "name": "Michael Fors Olson",
                    "type": "",
                    "pos": []
                },
                "type": "religion",
                "tail": {
                    "name": "Catholic",
                    "type": "",
                    "pos": []
                }
            }
        ]
    },
    {
        "sentence": "Magneto was born Max Eisenhardt sometime in the late 1920s to a middle - class German - Jewish family .",
        "relations": [
            {
                "head": {
                    "name": "Max Eisenhardt",
                    "type": "",
                    "pos": []
                },
                "type": "religion",
                "tail": {
                    "name": "Jewish",
                    "type": "",
                    "pos": []
                }
            }
        ]
    },
    {
        "sentence": "At the First General Assembly in Philadelphia , Pennsylvania in 1936 , the Presbyterian Church of America ( now the Orthodox Presbyterian Church ) was established by conservative minister John Gresham Machen .",
        "relations": [
            {
                "head": {
                    "name": "John Gresham Machen",
                    "type": "",
                    "pos": []
                },
                "type": "religion",
                "tail": {
                    "name": "Orthodox Presbyterian Church",
                    "type": "",
                    "pos": []
                }
            }
        ]
    },
    {
        "sentence": "\" A Sketch of Divine Love : An Account of Friendship between George Tyrrell and Maude Petre \"   and they soon became part of a circle of questioning Catholic intellectuals .",
        "relations": [
            {
                "head": {
                    "name": "George Tyrrell",
                    "type": "",
                    "pos": []
                },
                "type": "religion",
                "tail": {
                    "name": "Catholic",
                    "type": "",
                    "pos": []
                }
            }
        ]
    },
    {
        "sentence": "A Catholic priest , Peter Serracino Inglott was ordained in Milan by Cardinal Montini , later Pope Paul VI .",
        "relations": [
            {
                "head": {
                    "name": "Peter Serracino Inglott",
                    "type": "",
                    "pos": []
                },
                "type": "religion",
                "tail": {
                    "name": "Catholic",
                    "type": "",
                    "pos": []
                }
            }
        ]
    },
    {
        "sentence": "Alexandra David - Neel was an important early French Buddhist .",
        "relations": [
            {
                "head": {
                    "name": "Alexandra David - Neel",
                    "type": "",
                    "pos": []
                },
                "type": "religion",
                "tail": {
                    "name": "Buddhist",
                    "type": "",
                    "pos": []
                }
            }
        ]
    },
    {
        "sentence": "John Quincy Adams followed a Oneness or concurrent modalistic monarchian form of Unitarianism , not to be confused with dynamic monarchianism another Unitarian teaching .",
        "relations": [
            {
                "head": {
                    "name": "John Quincy Adams",
                    "type": "",
                    "pos": []
                },
                "type": "religion",
                "tail": {
                    "name": "Unitarianism",
                    "type": "",
                    "pos": []
                }
            }
        ]
    },
    {
        "sentence": "In 1566 he became Bishop of Nantes . Philippe du Bec   at Catholic - Hierarchy.org .",
        "relations": [
            {
                "head": {
                    "name": "Philippe du Bec",
                    "type": "",
                    "pos": []
                },
                "type": "religion",
                "tail": {
                    "name": "Catholic",
                    "type": "",
                    "pos": []
                }
            }
        ]
    },
    {
        "sentence": "In the decades after World War I , Marygrove College was an important local center of Catholic social action .",
        "relations": [
            {
                "head": {
                    "name": "Marygrove College",
                    "type": "",
                    "pos": []
                },
                "type": "religion",
                "tail": {
                    "name": "Catholic",
                    "type": "",
                    "pos": []
                }
            }
        ]
    },
    {
        "sentence": "They commissioned architect Ralph Adams Cram , who at that time had just completed the Episcopal Cathedral of Saint John the Divine in Manhattan , to remodel the barn into a house .",
        "relations": [
            {
                "head": {
                    "name": "Cathedral of Saint John the Divine",
                    "type": "",
                    "pos": []
                },
                "type": "religion",
                "tail": {
                    "name": "Episcopal",
                    "type": "",
                    "pos": []
                }
            }
        ]
    },
    {
        "sentence": "Shangqing Town features Han Dynasty temples associated with Zhang Daoling , a founder of Daoism .",
        "relations": [
            {
                "head": {
                    "name": "Zhang Daoling",
                    "type": "",
                    "pos": []
                },
                "type": "religion",
                "tail": {
                    "name": "Daoism",
                    "type": "",
                    "pos": []
                }
            }
        ]
    },
    {
        "sentence": "Wittenberg University in Springfield and Capital University in Bexley are among the twenty - six universities and colleges of the Evangelical Lutheran Church in America .",
        "relations": [
            {
                "head": {
                    "name": "Capital University",
                    "type": "",
                    "pos": []
                },
                "type": "religion",
                "tail": {
                    "name": "Evangelical Lutheran Church in America",
                    "type": "",
                    "pos": []
                }
            }
        ]
    },
    {
        "sentence": "The primary figure in the creation of the SCS was William Dwight Porter Bliss , an Episcopal priest .",
        "relations": [
            {
                "head": {
                    "name": "William Dwight Porter Bliss",
                    "type": "",
                    "pos": []
                },
                "type": "religion",
                "tail": {
                    "name": "Episcopal",
                    "type": "",
                    "pos": []
                }
            }
        ]
    },
    {
        "sentence": "Additionally , Ibn Hanbal is also honored as the founder of the Hanbali school of Sunni jurisprudence , which is one of the four major orthodox legal schools of Sunni Islam .",
        "relations": [
            {
                "head": {
                    "name": "Ibn Hanbal",
                    "type": "",
                    "pos": []
                },
                "type": "religion",
                "tail": {
                    "name": "Sunni Islam",
                    "type": "",
                    "pos": []
                }
            }
        ]
    },
    {
        "sentence": "He issued a proclamation denouncing several Catholic priests , including the prominent Jesuit James Archer ( a Kilkenny man whom he must have known personally ) as \" seditious traitors \" .",
        "relations": [
            {
                "head": {
                    "name": "James Archer",
                    "type": "",
                    "pos": []
                },
                "type": "religion",
                "tail": {
                    "name": "Catholic",
                    "type": "",
                    "pos": []
                }
            }
        ]
    },
    {
        "sentence": "Upon his return , he continued his reading of the Catholic catechism , the Bible , and the \" Pensees of Blaise Pascal \" .",
        "relations": [
            {
                "head": {
                    "name": "Blaise Pascal",
                    "type": "",
                    "pos": []
                },
                "type": "religion",
                "tail": {
                    "name": "Catholic",
                    "type": "",
                    "pos": []
                }
            }
        ]
    },
    {
        "sentence": "Giacomo Tebaldi ( died 1465 ) ( called the Cardinal of Montefeltro or the Cardinal of Sant'Anastasia ) was an Italian Roman Catholic bishop and cardinal .",
        "relations": [
            {
                "head": {
                    "name": "Giacomo Tebaldi",
                    "type": "",
                    "pos": []
                },
                "type": "religion",
                "tail": {
                    "name": "Roman Catholic",
                    "type": "",
                    "pos": []
                }
            }
        ]
    },
    {
        "sentence": "He became influenced by the Catholic theologian Karl Rahner , thinker Pierre Teilhard de Chardin , and Christian mystics , who became the object of his theological reflection .",
        "relations": [
            {
                "head": {
                    "name": "Pierre Teilhard de Chardin",
                    "type": "",
                    "pos": []
                },
                "type": "religion",
                "tail": {
                    "name": "Catholic",
                    "type": "",
                    "pos": []
                }
            }
        ]
    },
    {
        "sentence": "Gravesend has three other Church of England parishes and Roman Catholic , Methodist , United Reformed and Baptist churches as well as other smaller chapels .",
        "relations": [
            {
                "head": {
                    "name": "Gravesend",
                    "type": "",
                    "pos": []
                },
                "type": "religion",
                "tail": {
                    "name": "Church of England",
                    "type": "",
                    "pos": []
                }
            }
        ]
    },
    {
        "sentence": "A small minority group , the Pamiris , are members of a much smaller denomination of Shia Islam , Ismailism , which first won adherents in Central Asia in the early 10th century .",
        "relations": [
            {
                "head": {
                    "name": "Pamiris",
                    "type": "",
                    "pos": []
                },
                "type": "religion",
                "tail": {
                    "name": "Ismailism",
                    "type": "",
                    "pos": []
                }
            }
        ]
    },
    {
        "sentence": "Carolina Duer is an Argentine - Syrian Jewish world champion boxer .",
        "relations": [
            {
                "head": {
                    "name": "Carolina Duer",
                    "type": "",
                    "pos": []
                },
                "type": "religion",
                "tail": {
                    "name": "Jewish",
                    "type": "",
                    "pos": []
                }
            }
        ]
    },
    {
        "sentence": "The paper also praised Dim 's Catholic links , pointing out that Thc was a former classmate of the current Archbishop of Sydney Norman Thomas Gilroy when they studied at the Vatican .",
        "relations": [
            {
                "head": {
                    "name": "Norman Thomas Gilroy",
                    "type": "",
                    "pos": []
                },
                "type": "religion",
                "tail": {
                    "name": "Catholic",
                    "type": "",
                    "pos": []
                }
            }
        ]
    },
    {
        "sentence": "Goris is the seat of the Diocese of Syunik of the Armenian Apostolic Church .",
        "relations": [
            {
                "head": {
                    "name": "Diocese of Syunik",
                    "type": "",
                    "pos": []
                },
                "type": "religion",
                "tail": {
                    "name": "Armenian Apostolic Church",
                    "type": "",
                    "pos": []
                }
            }
        ]
    },
    {
        "sentence": "After returning from his pilgrimage in Mecca , he finally adopted the title and name El - Hajj Malik El - Shabazz , seen as symbolic of his spiritual journey to Orthodox Islam .",
        "relations": [
            {
                "head": {
                    "name": "El - Hajj Malik El - Shabazz",
                    "type": "",
                    "pos": []
                },
                "type": "religion",
                "tail": {
                    "name": "Islam",
                    "type": "",
                    "pos": []
                }
            }
        ]
    },
    {
        "sentence": "Although expected to be the third bishop participating in Doren 's consecration , Mark Pae of the Anglican Church of Korea sent a letter of consent instead .",
        "relations": [
            {
                "head": {
                    "name": "Mark Pae",
                    "type": "",
                    "pos": []
                },
                "type": "religion",
                "tail": {
                    "name": "Anglican",
                    "type": "",
                    "pos": []
                }
            }
        ]
    },
    {
        "sentence": "Sunni theologian Said Nurs stated the Earth was already inhabited by intelligent species before humankind .",
        "relations": [
            {
                "head": {
                    "name": "Said Nurs",
                    "type": "",
                    "pos": []
                },
                "type": "religion",
                "tail": {
                    "name": "Sunni",
                    "type": "",
                    "pos": []
                }
            }
        ]
    },
    {
        "sentence": "George Albert Hammes ( September 11 , 1911 – April 11 , 1993 ) was an American Roman Catholic bishop .",
        "relations": [
            {
                "head": {
                    "name": "George Albert Hammes",
                    "type": "",
                    "pos": []
                },
                "type": "religion",
                "tail": {
                    "name": "Roman Catholic",
                    "type": "",
                    "pos": []
                }
            }
        ]
    },
    {
        "sentence": "For Joinville , Louis IX embodies the ideal \" prud'homme \" - pious , courageous , kind , intelligent and wise , a man who defends the Christian faith by his courage .",
        "relations": [
            {
                "head": {
                    "name": "Louis IX",
                    "type": "",
                    "pos": []
                },
                "type": "religion",
                "tail": {
                    "name": "Christian faith",
                    "type": "",
                    "pos": []
                }
            }
        ]
    },
    {
        "sentence": "The most famous include Christian Orthodox churches in Muravanka and Synkavichy , as well as Catholic fortified churches in Kamai and Ishkold ' .",
        "relations": [
            {
                "head": {
                    "name": "Kamai",
                    "type": "",
                    "pos": []
                },
                "type": "religion",
                "tail": {
                    "name": "Catholic",
                    "type": "",
                    "pos": []
                }
            }
        ]
    },
    {
        "sentence": "Its three member schools  Canisius College , Niagara University , and St. Bonaventure University  are Roman Catholic institutions located in Western New York .",
        "relations": [
            {
                "head": {
                    "name": "Canisius College",
                    "type": "",
                    "pos": []
                },
                "type": "religion",
                "tail": {
                    "name": "Roman Catholic",
                    "type": "",
                    "pos": []
                }
            }
        ]
    },
    {
        "sentence": "Juliusz Paetz ( 2 February 1935 in Pozna ) is a Polish bishop of the Catholic Church .",
        "relations": [
            {
                "head": {
                    "name": "Juliusz Paetz",
                    "type": "",
                    "pos": []
                },
                "type": "religion",
                "tail": {
                    "name": "Catholic Church",
                    "type": "",
                    "pos": []
                }
            }
        ]
    },
    {
        "sentence": "But after The Occultation of the twelfth Shia Imam , the original Shia concept of leadership became untenable , so the notion of Guardianship of the Islamic Jurists ( ) was derived by Ruhollah Khomeini .",
        "relations": [
            {
                "head": {
                    "name": "Ruhollah Khomeini",
                    "type": "",
                    "pos": []
                },
                "type": "religion",
                "tail": {
                    "name": "Shia",
                    "type": "",
                    "pos": []
                }
            }
        ]
    },
    {
        "sentence": "Early Christian tradition identified this writer as John the Apostle , though some modern scholars are uncertain , and thus call him the less specific \" John of Patmos \" .",
        "relations": [
            {
                "head": {
                    "name": "John the Apostle",
                    "type": "",
                    "pos": []
                },
                "type": "religion",
                "tail": {
                    "name": "Christian",
                    "type": "",
                    "pos": []
                }
            }
        ]
    },
    {
        "sentence": "The first Jewish nominee , Louis Brandeis , was appointed in 1916 , after a tumultuous hearing process .",
        "relations": [
            {
                "head": {
                    "name": "Louis Brandeis",
                    "type": "",
                    "pos": []
                },
                "type": "religion",
                "tail": {
                    "name": "Jewish",
                    "type": "",
                    "pos": []
                }
            }
        ]
    },
    {
        "sentence": "On 11 December 1899 the Catholic deputy Jules Auguste Lemire spoke in the Chamber on the persistent slave trade , particularly in women .",
        "relations": [
            {
                "head": {
                    "name": "Jules Auguste Lemire",
                    "type": "",
                    "pos": []
                },
                "type": "religion",
                "tail": {
                    "name": "Catholic",
                    "type": "",
                    "pos": []
                }
            }
        ]
    },
    {
        "sentence": "He later hired the Dubrovnik Eastern Orthodox priest Djordje Nikolajevi as an editor of \" Magazin \" , and the two promulgated Ljudevit Gaj - Vuk Karadi 's language reforms .",
        "relations": [
            {
                "head": {
                    "name": "Vuk Karadi",
                    "type": "",
                    "pos": []
                },
                "type": "religion",
                "tail": {
                    "name": "Eastern Orthodox priest",
                    "type": "",
                    "pos": []
                }
            }
        ]
    },
    {
        "sentence": "In 1879 di Pietro also initiated the tradition of Catholic processions around townDi Pietro , S. ( Feb. 10 , 1879 ) .",
        "relations": [
            {
                "head": {
                    "name": "di Pietro",
                    "type": "",
                    "pos": []
                },
                "type": "religion",
                "tail": {
                    "name": "Catholic",
                    "type": "",
                    "pos": []
                }
            }
        ]
    },
    {
        "sentence": "Michael James Dempsey , OP ( February 12 , 1912 – March 19 , 1996 ) was an American - born bishop of the Catholic Church .",
        "relations": [
            {
                "head": {
                    "name": "Michael James Dempsey",
                    "type": "",
                    "pos": []
                },
                "type": "religion",
                "tail": {
                    "name": "Catholic Church",
                    "type": "",
                    "pos": []
                }
            }
        ]
    },
    {
        "sentence": "In 1853 , Young called four Latter - day Saints , Luddington , Chauncey W. West , Franklin Denny and Levi Savage , to serve LDS Church missions in India and Indochina .",
        "relations": [
            {
                "head": {
                    "name": "Levi Savage",
                    "type": "",
                    "pos": []
                },
                "type": "religion",
                "tail": {
                    "name": "LDS Church",
                    "type": "",
                    "pos": []
                }
            }
        ]
    },
    {
        "sentence": "The route is named after Saint Elen of Caernarfon , a Celtic saint , whose story is told in \" The Dream of Macsen Wledig \" , part of the \" Mabinogion \" .",
        "relations": [
            {
                "head": {
                    "name": "Saint Elen",
                    "type": "",
                    "pos": []
                },
                "type": "religion",
                "tail": {
                    "name": "Celtic saint",
                    "type": "",
                    "pos": []
                }
            }
        ]
    },
    {
        "sentence": "Alexandru Mesian ( born January 22 , 1937 ) is a Romanian bishop of the Greek - Catholic Church .",
        "relations": [
            {
                "head": {
                    "name": "Alexandru Mesian",
                    "type": "",
                    "pos": []
                },
                "type": "religion",
                "tail": {
                    "name": "Catholic Church",
                    "type": "",
                    "pos": []
                }
            }
        ]
    },
    {
        "sentence": "Founded as an Anglican school in 1896 by the first bishop of Dunedin , Bishop Samuel Nevill and staffed by the Sisters of the Church .",
        "relations": [
            {
                "head": {
                    "name": "Samuel Nevill",
                    "type": "",
                    "pos": []
                },
                "type": "religion",
                "tail": {
                    "name": "Anglican",
                    "type": "",
                    "pos": []
                }
            }
        ]
    },
    {
        "sentence": "Ultimately , in 1825 , the Emperor Nicholas issued ukases suspending the operations of the Bible Society , and placing the society under the control of the Greek church .",
        "relations": [
            {
                "head": {
                    "name": "Emperor Nicholas",
                    "type": "",
                    "pos": []
                },
                "type": "religion",
                "tail": {
                    "name": "Greek church",
                    "type": "",
                    "pos": []
                }
            }
        ]
    },
    {
        "sentence": "The temple was converted by the Byzantines into a Christian church dedicated to St John but was subsequently destroyed .",
        "relations": [
            {
                "head": {
                    "name": "St John",
                    "type": "",
                    "pos": []
                },
                "type": "religion",
                "tail": {
                    "name": "Christian",
                    "type": "",
                    "pos": []
                }
            }
        ]
    },
    {
        "sentence": "Vincenzo Maria Sarnelli ( 5 April 1835–7 January 1898 ) was an Italian Catholic archbishop .",
        "relations": [
            {
                "head": {
                    "name": "Vincenzo Maria Sarnelli",
                    "type": "",
                    "pos": []
                },
                "type": "religion",
                "tail": {
                    "name": "Catholic",
                    "type": "",
                    "pos": []
                }
            }
        ]
    },
    {
        "sentence": "Ibn al - Jawzi 's works are the main source on Ibn Hubayra 's life , along with a biography by the Hanbali scholar Ibn al - Maristaniyya",
        "relations": [
            {
                "head": {
                    "name": "Ibn al - Jawzi",
                    "type": "",
                    "pos": []
                },
                "type": "religion",
                "tail": {
                    "name": "Hanbali",
                    "type": "",
                    "pos": []
                }
            }
        ]
    },
    {
        "sentence": "Rashi , an 11th - century Jewish commentator on the Bible , wrote that the name was given to the sister of Moses because of the Egyptians ' harsh treatment of Jews in Egypt .",
        "relations": [
            {
                "head": {
                    "name": "Rashi",
                    "type": "",
                    "pos": []
                },
                "type": "religion",
                "tail": {
                    "name": "Jewish",
                    "type": "",
                    "pos": []
                }
            }
        ]
    },
    {
        "sentence": "Cardinal Sean Brady ( leader of the Catholic Church in Ireland ) said he was \" profoundly sorry and deeply ashamed that children suffered in such awful ways in these institutions .",
        "relations": [
            {
                "head": {
                    "name": "Cardinal Sean Brady",
                    "type": "",
                    "pos": []
                },
                "type": "religion",
                "tail": {
                    "name": "Catholic Church",
                    "type": "",
                    "pos": []
                }
            }
        ]
    },
    {
        "sentence": "Catholic bishop Kevin Dowling participates in Tapologo , and raises doubts on the official doctrine of the Catholic Church regarding AIDS and sexuality in the African context .",
        "relations": [
            {
                "head": {
                    "name": "Kevin Dowling",
                    "type": "",
                    "pos": []
                },
                "type": "religion",
                "tail": {
                    "name": "Catholic Church",
                    "type": "",
                    "pos": []
                }
            }
        ]
    },
    {
        "sentence": "Peter Michael Brillmacher was German Jesuit who was active in preaching Catholic doctrine in the early part of the Counter Reformation .",
        "relations": [
            {
                "head": {
                    "name": "Peter Michael Brillmacher",
                    "type": "",
                    "pos": []
                },
                "type": "religion",
                "tail": {
                    "name": "Catholic",
                    "type": "",
                    "pos": []
                }
            }
        ]
    },
    {
        "sentence": "The University of San Francisco ( USF ) is a Jesuit Catholic university located in San Francisco , California , United States .",
        "relations": [
            {
                "head": {
                    "name": "University of San Francisco",
                    "type": "",
                    "pos": []
                },
                "type": "religion",
                "tail": {
                    "name": "Catholic",
                    "type": "",
                    "pos": []
                }
            }
        ]
    },
    {
        "sentence": "DeMatha Catholic High School , named after Saint John of Matha , is a four - year Catholic high school for young men located in Hyattsville , Maryland , USA .",
        "relations": [
            {
                "head": {
                    "name": "John of Matha",
                    "type": "",
                    "pos": []
                },
                "type": "religion",
                "tail": {
                    "name": "Catholic",
                    "type": "",
                    "pos": []
                }
            }
        ]
    },
    {
        "sentence": "Jury Kashyra ( April 4 , 1904 – February 18 , 1943 ) , was a Roman Catholic priest and a Belarusian apostle of the unity between Catholic and Orthodox Christians .",
        "relations": [
            {
                "head": {
                    "name": "Jury Kashyra",
                    "type": "",
                    "pos": []
                },
                "type": "religion",
                "tail": {
                    "name": "Catholic",
                    "type": "",
                    "pos": []
                }
            }
        ]
    },
    {
        "sentence": "In the Eastern Orthodox Church , the Assumption of the Virgin Mary is believed , and celebrated with her Dormition , where they believe she died .",
        "relations": [
            {
                "head": {
                    "name": "Assumption of the Virgin Mary",
                    "type": "",
                    "pos": []
                },
                "type": "religion",
                "tail": {
                    "name": "Eastern Orthodox Church",
                    "type": "",
                    "pos": []
                }
            }
        ]
    },
    {
        "sentence": "The Anabaptist preacher Jakob Ammann , whose name was adopted by the Amish fellowships , lived in Heidolsheim between 1693 and 1695 .",
        "relations": [
            {
                "head": {
                    "name": "Jakob Ammann",
                    "type": "",
                    "pos": []
                },
                "type": "religion",
                "tail": {
                    "name": "Anabaptist",
                    "type": "",
                    "pos": []
                }
            }
        ]
    },
    {
        "sentence": "The torch of Buddhism is still ablaze in the sublime triangle at Udayagiri , Lalitgiri as well as Ratnagiri , on the banks of river Birupa .",
        "relations": [
            {
                "head": {
                    "name": "Udayagiri",
                    "type": "",
                    "pos": []
                },
                "type": "religion",
                "tail": {
                    "name": "Buddhism",
                    "type": "",
                    "pos": []
                }
            }
        ]
    },
    {
        "sentence": ") ) , is the final theological degree in the pontifical university system of the Roman Catholic Church .",
        "relations": [
            {
                "head": {
                    "name": "pontifical university",
                    "type": "",
                    "pos": []
                },
                "type": "religion",
                "tail": {
                    "name": "Roman Catholic Church",
                    "type": "",
                    "pos": []
                }
            }
        ]
    },
    {
        "sentence": "Agostino Spinola ( c. 1482–1537 ) was an Italian Roman Catholic bishop and cardinal .",
        "relations": [
            {
                "head": {
                    "name": "Agostino Spinola",
                    "type": "",
                    "pos": []
                },
                "type": "religion",
                "tail": {
                    "name": "Roman Catholic",
                    "type": "",
                    "pos": []
                }
            }
        ]
    },
    {
        "sentence": "Both Lipscomb and Harding are Churches of Christ institutions .",
        "relations": [
            {
                "head": {
                    "name": "Lipscomb",
                    "type": "",
                    "pos": []
                },
                "type": "religion",
                "tail": {
                    "name": "Churches of Christ",
                    "type": "",
                    "pos": []
                }
            }
        ]
    },
    {
        "sentence": "At the orphanage , Singh was administered the Sikh initiatory rites and received the name of Udham Singh .",
        "relations": [
            {
                "head": {
                    "name": "Udham Singh",
                    "type": "",
                    "pos": []
                },
                "type": "religion",
                "tail": {
                    "name": "Sikh",
                    "type": "",
                    "pos": []
                }
            }
        ]
    },
    {
        "sentence": "According to scholar Paul Lubeck of the University of California at Santa Cruz , as a young man Yusuf was instructed in Salafism and was strongly influenced by the teachings of Ibn Taymiyyah .",
        "relations": [
            {
                "head": {
                    "name": "Ibn Taymiyyah",
                    "type": "",
                    "pos": []
                },
                "type": "religion",
                "tail": {
                    "name": "Salafism",
                    "type": "",
                    "pos": []
                }
            }
        ]
    },
    {
        "sentence": "Joseph Francis Donnelly ( May 1 , 1909 – June 30 , 1977 ) was a bishop of the Catholic Church in the United States .",
        "relations": [
            {
                "head": {
                    "name": "Joseph Francis Donnelly",
                    "type": "",
                    "pos": []
                },
                "type": "religion",
                "tail": {
                    "name": "Catholic Church",
                    "type": "",
                    "pos": []
                }
            }
        ]
    },
    {
        "sentence": "Woolsey Teller ( March 22 , 1890 - March 11 , 1954 ) was an American atheist writer and white supremacist . Flynn , Tom .",
        "relations": [
            {
                "head": {
                    "name": "Woolsey Teller",
                    "type": "",
                    "pos": []
                },
                "type": "religion",
                "tail": {
                    "name": "atheist",
                    "type": "",
                    "pos": []
                }
            }
        ]
    },
    {
        "sentence": "Thomas Grover ( July 22 , 1807 – February 20 , 1886 ) was an early leader in The Church of Jesus Christ of Latter - day Saints .",
        "relations": [
            {
                "head": {
                    "name": "Thomas Grover",
                    "type": "",
                    "pos": []
                },
                "type": "religion",
                "tail": {
                    "name": "The Church of Jesus Christ of Latter - day Saints",
                    "type": "",
                    "pos": []
                }
            }
        ]
    },
    {
        "sentence": "Nichiren Buddhists perform a form of gongyo that consists of reciting certain passages of the Lotus Sutra and chanting \" daimoku \" .",
        "relations": [
            {
                "head": {
                    "name": "daimoku",
                    "type": "",
                    "pos": []
                },
                "type": "religion",
                "tail": {
                    "name": "Nichiren Buddhists",
                    "type": "",
                    "pos": []
                }
            }
        ]
    },
    {
        "sentence": "Alberto Suarez Inda ( born 30 January 1939 ) is a Mexican prelate of the Catholic Church .",
        "relations": [
            {
                "head": {
                    "name": "Alberto Suarez Inda",
                    "type": "",
                    "pos": []
                },
                "type": "religion",
                "tail": {
                    "name": "Catholic Church",
                    "type": "",
                    "pos": []
                }
            }
        ]
    },
    {
        "sentence": "Earlier cardinals belonging to the Syro Malabar Catholic Church were Joseph Parecattil ( 28 April 1969 ) , Mar Antony Padiyara ( 28 June 1988 ) and Mar Varkey Vithayathil ( 21 February 2001 ) .",
        "relations": [
            {
                "head": {
                    "name": "Joseph Parecattil",
                    "type": "",
                    "pos": []
                },
                "type": "religion",
                "tail": {
                    "name": "Catholic Church",
                    "type": "",
                    "pos": []
                }
            }
        ]
    },
    {
        "sentence": "In response to the demand for a local option for Roman Catholic students , the Medical School was founded in 1851 .",
        "relations": [
            {
                "head": {
                    "name": "Medical School",
                    "type": "",
                    "pos": []
                },
                "type": "religion",
                "tail": {
                    "name": "Catholic",
                    "type": "",
                    "pos": []
                }
            }
        ]
    },
    {
        "sentence": "Chandrashekhar Vijay \n\n\n\n\n Chandrashekhar Vijay ( 18 January 1934 – 8 August 2011 ) , also known as Gurudev or Guruma , was a Jain monk , scholar and author .",
        "relations": [
            {
                "head": {
                    "name": "Chandrashekhar Vijay",
                    "type": "",
                    "pos": []
                },
                "type": "religion",
                "tail": {
                    "name": "Jain",
                    "type": "",
                    "pos": []
                }
            }
        ]
    },
    {
        "sentence": "In recent years , Bishop Gumbleton ( now retired ) has been the only member of the U.S. Catholic hierarchy to publicly support Call to Action .",
        "relations": [
            {
                "head": {
                    "name": "Bishop Gumbleton",
                    "type": "",
                    "pos": []
                },
                "type": "religion",
                "tail": {
                    "name": "Catholic",
                    "type": "",
                    "pos": []
                }
            }
        ]
    },
    {
        "sentence": "His subordinates began secret negotiations with Josyf Slipyj regarding the normalization of relations with the Vatican and the legalization of the Greek - Catholic Church in Western Ukraine .",
        "relations": [
            {
                "head": {
                    "name": "Josyf Slipyj",
                    "type": "",
                    "pos": []
                },
                "type": "religion",
                "tail": {
                    "name": "Catholic Church",
                    "type": "",
                    "pos": []
                }
            }
        ]
    },
    {
        "sentence": "The Anglican Co - Consecrator was Edward Darling , the former Bishop of Limerick in the Church of Ireland .",
        "relations": [
            {
                "head": {
                    "name": "Edward Darling",
                    "type": "",
                    "pos": []
                },
                "type": "religion",
                "tail": {
                    "name": "Anglican",
                    "type": "",
                    "pos": []
                }
            }
        ]
    },
    {
        "sentence": "Josef Richard Frings ( 6 February 1887 – 17 December 1978 ) , was a German Cardinal of the Catholic Church .",
        "relations": [
            {
                "head": {
                    "name": "Josef Richard Frings",
                    "type": "",
                    "pos": []
                },
                "type": "religion",
                "tail": {
                    "name": "Catholic Church",
                    "type": "",
                    "pos": []
                }
            }
        ]
    },
    {
        "sentence": "Paul Tighe ( born 12 February 1958 ) is an Irish prelate of the Catholic Church .",
        "relations": [
            {
                "head": {
                    "name": "Paul Tighe",
                    "type": "",
                    "pos": []
                },
                "type": "religion",
                "tail": {
                    "name": "Catholic Church",
                    "type": "",
                    "pos": []
                }
            }
        ]
    },
    {
        "sentence": "Kevin Joseph Farrell ( born September 2 , 1947 ) is an Irish - born American Cardinal of the Catholic Church .",
        "relations": [
            {
                "head": {
                    "name": "Kevin Joseph Farrell",
                    "type": "",
                    "pos": []
                },
                "type": "religion",
                "tail": {
                    "name": "Catholic Church",
                    "type": "",
                    "pos": []
                }
            }
        ]
    },
    {
        "sentence": "In medieval times , Catholicism was the only official religion within the Holy Roman Empire .",
        "relations": [
            {
                "head": {
                    "name": "Holy Roman Empire",
                    "type": "",
                    "pos": []
                },
                "type": "religion",
                "tail": {
                    "name": "Catholicism",
                    "type": "",
                    "pos": []
                }
            }
        ]
    },
    {
        "sentence": "After Napoleon dissolved the monastery in the late 18th century , the church was turned over to the Catholic parish for their use .",
        "relations": [
            {
                "head": {
                    "name": "Napoleon",
                    "type": "",
                    "pos": []
                },
                "type": "religion",
                "tail": {
                    "name": "Catholic",
                    "type": "",
                    "pos": []
                }
            }
        ]
    },
    {
        "sentence": "Blessed Imelda 's School , Taipei , Taiwan , is the oldest Catholic school in Taiwan , established in 1916 by the Dominican sisters .",
        "relations": [
            {
                "head": {
                    "name": "Dominican",
                    "type": "",
                    "pos": []
                },
                "type": "religion",
                "tail": {
                    "name": "Catholic",
                    "type": "",
                    "pos": []
                }
            }
        ]
    },
    {
        "sentence": "Lubbock Christian University , founded in 1957 , and Sunset International Bible Institute , both affiliated with the Churches of Christ , have their main campuses in the city .",
        "relations": [
            {
                "head": {
                    "name": "Lubbock Christian University",
                    "type": "",
                    "pos": []
                },
                "type": "religion",
                "tail": {
                    "name": "Churches of Christ",
                    "type": "",
                    "pos": []
                }
            }
        ]
    },
    {
        "sentence": "In fact , Donald Tsang , the former Chief Executive of Hong Kong , is a Roman Catholic .",
        "relations": [
            {
                "head": {
                    "name": "Donald Tsang",
                    "type": "",
                    "pos": []
                },
                "type": "religion",
                "tail": {
                    "name": "Catholic",
                    "type": "",
                    "pos": []
                }
            }
        ]
    },
    {
        "sentence": "The following is a list of colleges and universities founded or operated by the Order of Saint Benedict of the Roman Catholic Church within the United States .",
        "relations": [
            {
                "head": {
                    "name": "Order of Saint Benedict",
                    "type": "",
                    "pos": []
                },
                "type": "religion",
                "tail": {
                    "name": "Roman Catholic Church",
                    "type": "",
                    "pos": []
                }
            }
        ]
    },
    {
        "sentence": "In 1845 , David Levy Yulee was the chosen as the first Jewish member of the Senate , although he later became a convert to Christianity .",
        "relations": [
            {
                "head": {
                    "name": "David Levy Yulee",
                    "type": "",
                    "pos": []
                },
                "type": "religion",
                "tail": {
                    "name": "Jewish",
                    "type": "",
                    "pos": []
                }
            }
        ]
    },
    {
        "sentence": "Methodism is the fourth largest and grew out of Anglicanism through John Wesley .",
        "relations": [
            {
                "head": {
                    "name": "John Wesley",
                    "type": "",
                    "pos": []
                },
                "type": "religion",
                "tail": {
                    "name": "Anglicanism",
                    "type": "",
                    "pos": []
                }
            }
        ]
    },
    {
        "sentence": "It was established on January 23 , 1576 by the edict of Pope Gregory XIII , on vast territory split off from Roman Catholic Diocese of Malacca .",
        "relations": [
            {
                "head": {
                    "name": "Pope Gregory XIII",
                    "type": "",
                    "pos": []
                },
                "type": "religion",
                "tail": {
                    "name": "Catholic",
                    "type": "",
                    "pos": []
                }
            }
        ]
    },
    {
        "sentence": "There is very little direct evidence of what Chilembwe did preach although , at least in his first decade in Nyasaland , his main message was of African advancement through Christianity and hard work . R.",
        "relations": [
            {
                "head": {
                    "name": "Nyasaland",
                    "type": "",
                    "pos": []
                },
                "type": "religion",
                "tail": {
                    "name": "Christianity",
                    "type": "",
                    "pos": []
                }
            }
        ]
    },
    {
        "sentence": "Zbigevs Stankevics (; born 15 February 1955 ) is a Latvian Roman Catholic Archbishop .",
        "relations": [
            {
                "head": {
                    "name": "Zbigevs Stankevics",
                    "type": "",
                    "pos": []
                },
                "type": "religion",
                "tail": {
                    "name": "Roman Catholic",
                    "type": "",
                    "pos": []
                }
            }
        ]
    },
    {
        "sentence": "Aloysius Cortie was born in London into a Catholic family .",
        "relations": [
            {
                "head": {
                    "name": "Aloysius Cortie",
                    "type": "",
                    "pos": []
                },
                "type": "religion",
                "tail": {
                    "name": "Catholic",
                    "type": "",
                    "pos": []
                }
            }
        ]
    },
    {
        "sentence": "George du Maurier depicts Svengali as a Jewish rogue , masterful musician , and hypnotist .",
        "relations": [
            {
                "head": {
                    "name": "Svengali",
                    "type": "",
                    "pos": []
                },
                "type": "religion",
                "tail": {
                    "name": "Jewish",
                    "type": "",
                    "pos": []
                }
            }
        ]
    },
    {
        "sentence": "Francois Houtart ( 7 March 1925 in Brussels – 6 June 2017 in Quito ) was a Belgian marxist sociologist and Catholic priest .",
        "relations": [
            {
                "head": {
                    "name": "Francois Houtart",
                    "type": "",
                    "pos": []
                },
                "type": "religion",
                "tail": {
                    "name": "Catholic",
                    "type": "",
                    "pos": []
                }
            }
        ]
    },
    {
        "sentence": "Many of these people had left their homeland unhappy with Austrian - Hapsburg rule and its links to the Catholic Church .",
        "relations": [
            {
                "head": {
                    "name": "Austrian - Hapsburg rule",
                    "type": "",
                    "pos": []
                },
                "type": "religion",
                "tail": {
                    "name": "Catholic Church",
                    "type": "",
                    "pos": []
                }
            }
        ]
    },
    {
        "sentence": "Dr. Arnold Harris Mathew at St. Gertrude s Cathedral in Utrecht for the purpose of establishing the Old Catholic Church in the United Kingdom .",
        "relations": [
            {
                "head": {
                    "name": "Arnold Harris Mathew",
                    "type": "",
                    "pos": []
                },
                "type": "religion",
                "tail": {
                    "name": "Old Catholic Church",
                    "type": "",
                    "pos": []
                }
            }
        ]
    },
    {
        "sentence": "By 1910 the town had a Talmud Torah , a Jewish private boys school and two private girls schools .",
        "relations": [
            {
                "head": {
                    "name": "Talmud Torah",
                    "type": "",
                    "pos": []
                },
                "type": "religion",
                "tail": {
                    "name": "Jewish",
                    "type": "",
                    "pos": []
                }
            }
        ]
    },
    {
        "sentence": "The great - grandson of prominent Mormon leader LeGrand Richards , Jacobs is a lifelong member of The Church of Jesus Christ of Latter - day Saints .",
        "relations": [
            {
                "head": {
                    "name": "LeGrand Richards",
                    "type": "",
                    "pos": []
                },
                "type": "religion",
                "tail": {
                    "name": "The Church of Jesus Christ of Latter - day Saints",
                    "type": "",
                    "pos": []
                }
            }
        ]
    },
    {
        "sentence": "Bo Hi Pak ( born August 18 , 1930 , Korean :  ) is a prominent member of the Unification Church .",
        "relations": [
            {
                "head": {
                    "name": "Bo Hi Pak",
                    "type": "",
                    "pos": []
                },
                "type": "religion",
                "tail": {
                    "name": "Unification Church",
                    "type": "",
                    "pos": []
                }
            }
        ]
    },
    {
        "sentence": "The Ukrainian Greek Catholic Church 's main patriarchal cathedral is also located in the neighborhood .",
        "relations": [
            {
                "head": {
                    "name": "patriarchal cathedral",
                    "type": "",
                    "pos": []
                },
                "type": "religion",
                "tail": {
                    "name": "Ukrainian Greek Catholic Church",
                    "type": "",
                    "pos": []
                }
            }
        ]
    },
    {
        "sentence": "The traditional Mun faith of the Lepcha people predates their seventh century conversion to Lamaistic Buddhism .",
        "relations": [
            {
                "head": {
                    "name": "Lepcha people",
                    "type": "",
                    "pos": []
                },
                "type": "religion",
                "tail": {
                    "name": "Buddhism",
                    "type": "",
                    "pos": []
                }
            }
        ]
    },
    {
        "sentence": "The basis of the modern Orange Order is the promotion and propagation of \" biblical Protestantism \" and the principles of the Reformation .",
        "relations": [
            {
                "head": {
                    "name": "Orange Order",
                    "type": "",
                    "pos": []
                },
                "type": "religion",
                "tail": {
                    "name": "Protestantism",
                    "type": "",
                    "pos": []
                }
            }
        ]
    },
    {
        "sentence": "They were soon joined by some 3000 survivors of massacres elsewhere , and together they found a temporary refuge in the Armenian villages and monasteries on the mountain , including Varagavank .",
        "relations": [
            {
                "head": {
                    "name": "Varagavank",
                    "type": "",
                    "pos": []
                },
                "type": "religion",
                "tail": {
                    "name": "Armenian",
                    "type": "",
                    "pos": []
                }
            }
        ]
    },
    {
        "sentence": "John McLoughlin , factor of Fort Vancouver , and a Catholic , asked HBC for a full - time minister .",
        "relations": [
            {
                "head": {
                    "name": "John McLoughlin",
                    "type": "",
                    "pos": []
                },
                "type": "religion",
                "tail": {
                    "name": "Catholic",
                    "type": "",
                    "pos": []
                }
            }
        ]
    },
    {
        "sentence": "An interest in Buddhism had been circling among academic circles in modern Europe since the 1870s , with philosophers like Arthur Schopenhauer and Friedrich Nietzsche and esoteric - minded scholars such as Helena Blavatsky .",
        "relations": [
            {
                "head": {
                    "name": "Helena Blavatsky",
                    "type": "",
                    "pos": []
                },
                "type": "religion",
                "tail": {
                    "name": "Buddhism",
                    "type": "",
                    "pos": []
                }
            }
        ]
    },
    {
        "sentence": "Monothelitism was actually endorsed by Pope Honorius I ( 625 - 638 ) of the Catholic Church to win back the Monophysites .",
        "relations": [
            {
                "head": {
                    "name": "Pope Honorius I",
                    "type": "",
                    "pos": []
                },
                "type": "religion",
                "tail": {
                    "name": "Catholic Church",
                    "type": "",
                    "pos": []
                }
            }
        ]
    },
    {
        "sentence": "He is venerated as a saint in a number of Christian Churches .",
        "relations": [
            {
                "head": {
                    "name": "saint",
                    "type": "",
                    "pos": []
                },
                "type": "religion",
                "tail": {
                    "name": "Christian",
                    "type": "",
                    "pos": []
                }
            }
        ]
    },
    {
        "sentence": "Margaret Bondfield , who was an English Labour politician and feminist , the first woman Cabinet minister in the United Kingdom and a member of the Congregational Church .",
        "relations": [
            {
                "head": {
                    "name": "Margaret Bondfield",
                    "type": "",
                    "pos": []
                },
                "type": "religion",
                "tail": {
                    "name": "Congregational Church",
                    "type": "",
                    "pos": []
                }
            }
        ]
    },
    {
        "sentence": "Carrying a note from Shimon Peres , Bronfman met with Gorbachev , and initiated talks of a Soviet Jewish airlift .",
        "relations": [
            {
                "head": {
                    "name": "Shimon Peres",
                    "type": "",
                    "pos": []
                },
                "type": "religion",
                "tail": {
                    "name": "Jewish",
                    "type": "",
                    "pos": []
                }
            }
        ]
    },
    {
        "sentence": "Brahmavar ( Goan ) Orthodox Church is a split faction from the Catholic Church formed under the leadership of Bishop Antonio Francisco Xavier Alvares in 1889 .",
        "relations": [
            {
                "head": {
                    "name": "Antonio Francisco Xavier Alvares",
                    "type": "",
                    "pos": []
                },
                "type": "religion",
                "tail": {
                    "name": "Catholic Church",
                    "type": "",
                    "pos": []
                }
            }
        ]
    },
    {
        "sentence": "Lluis Martinez Sistach ( born 29 April 1937 ) is a Spanish prelate of the Catholic Church .",
        "relations": [
            {
                "head": {
                    "name": "Lluis Martinez Sistach",
                    "type": "",
                    "pos": []
                },
                "type": "religion",
                "tail": {
                    "name": "Catholic Church",
                    "type": "",
                    "pos": []
                }
            }
        ]
    },
    {
        "sentence": "George Leo Thomas ( born May 19 , 1950 ) is an American prelate of the Catholic Church who has served as Bishop of Helena since 2004 .",
        "relations": [
            {
                "head": {
                    "name": "George Leo Thomas",
                    "type": "",
                    "pos": []
                },
                "type": "religion",
                "tail": {
                    "name": "Catholic Church",
                    "type": "",
                    "pos": []
                }
            }
        ]
    },
    {
        "sentence": "Unlike his Protestant predecessor , Brother Roger , Brother Alois is a Catholic .",
        "relations": [
            {
                "head": {
                    "name": "Brother Alois",
                    "type": "",
                    "pos": []
                },
                "type": "religion",
                "tail": {
                    "name": "Catholic",
                    "type": "",
                    "pos": []
                }
            }
        ]
    },
    {
        "sentence": "Communism begins from the outset ( Owen ) with atheism ; but atheism is at first far from being communism ; indeed , that atheism is still mostly an abstraction . Karl Marx .",
        "relations": [
            {
                "head": {
                    "name": "Karl Marx",
                    "type": "",
                    "pos": []
                },
                "type": "religion",
                "tail": {
                    "name": "atheism",
                    "type": "",
                    "pos": []
                }
            }
        ]
    },
    {
        "sentence": "He also befriended Maximilian Kolbe , a Catholic priest who died in Auschwitz and was canonized by the Catholic Church in 1982 .",
        "relations": [
            {
                "head": {
                    "name": "Maximilian Kolbe",
                    "type": "",
                    "pos": []
                },
                "type": "religion",
                "tail": {
                    "name": "Catholic Church",
                    "type": "",
                    "pos": []
                }
            }
        ]
    },
    {
        "sentence": "Gaspard Mermillod ( 22 September 1824 – 23 February 1892 ) was a Swiss Cardinal of the Roman Catholic Church .",
        "relations": [
            {
                "head": {
                    "name": "Gaspard Mermillod",
                    "type": "",
                    "pos": []
                },
                "type": "religion",
                "tail": {
                    "name": "Roman Catholic Church",
                    "type": "",
                    "pos": []
                }
            }
        ]
    },
    {
        "sentence": "Oklahoma Wesleyan University was founded by the Wesleyan Church to provide higher education within a Christian environment for Wesleyan youth .",
        "relations": [
            {
                "head": {
                    "name": "Oklahoma Wesleyan University",
                    "type": "",
                    "pos": []
                },
                "type": "religion",
                "tail": {
                    "name": "Wesleyan Church",
                    "type": "",
                    "pos": []
                }
            }
        ]
    },
    {
        "sentence": "Don Luigi Sturzo , the founder of the Partito Popolare Italiano , a Catholic political party in Italy , credits Venturi with ending the dispute . Webster , 1960 , p. 203 .",
        "relations": [
            {
                "head": {
                    "name": "Luigi Sturzo",
                    "type": "",
                    "pos": []
                },
                "type": "religion",
                "tail": {
                    "name": "Catholic",
                    "type": "",
                    "pos": []
                }
            }
        ]
    },
    {
        "sentence": "The roots come from an appreciation for democracy and literacy that developed from the Scottish Reformation , when John Knox brought Calvinist Presbyterianism to Scotland .",
        "relations": [
            {
                "head": {
                    "name": "John Knox",
                    "type": "",
                    "pos": []
                },
                "type": "religion",
                "tail": {
                    "name": "Calvinist",
                    "type": "",
                    "pos": []
                }
            }
        ]
    },
    {
        "sentence": "According to the American historian and Mormonism expert Richard Bushman , the \" signal feature \" of Smith 's life was \" his sense of being guided by revelation \" .",
        "relations": [
            {
                "head": {
                    "name": "Richard Bushman",
                    "type": "",
                    "pos": []
                },
                "type": "religion",
                "tail": {
                    "name": "Mormonism",
                    "type": "",
                    "pos": []
                }
            }
        ]
    },
    {
        "sentence": "Shaftesbury was initially mollified by the fact that both of the Duke of York 's daughters , Mary and Anne , were committed Protestants .",
        "relations": [
            {
                "head": {
                    "name": "Mary",
                    "type": "",
                    "pos": []
                },
                "type": "religion",
                "tail": {
                    "name": "Protestants",
                    "type": "",
                    "pos": []
                }
            }
        ]
    },
    {
        "sentence": "In August 1943 , the Kingdom of Romania bought the church building and the pertaining rectory and conveyed them to the Romanian Orthodox congregation of Berlin ( est .",
        "relations": [
            {
                "head": {
                    "name": "Kingdom of Romania",
                    "type": "",
                    "pos": []
                },
                "type": "religion",
                "tail": {
                    "name": "Romanian Orthodox",
                    "type": "",
                    "pos": []
                }
            }
        ]
    },
    {
        "sentence": "Later , the Samanids propagated Sunni Islam deep into the heart of Central Asia , as the first complete translation of the Qur'an into Persian occurred in the 9th century .",
        "relations": [
            {
                "head": {
                    "name": "Samanids",
                    "type": "",
                    "pos": []
                },
                "type": "religion",
                "tail": {
                    "name": "Sunni Islam",
                    "type": "",
                    "pos": []
                }
            }
        ]
    },
    {
        "sentence": "Bahnsen is perhaps best known for his debates with such leading atheists as George H. Smith , Gordon Stein , and Edward Tabash .",
        "relations": [
            {
                "head": {
                    "name": "Gordon Stein",
                    "type": "",
                    "pos": []
                },
                "type": "religion",
                "tail": {
                    "name": "atheists",
                    "type": "",
                    "pos": []
                }
            }
        ]
    },
    {
        "sentence": "Vazgen I , head of the Armenian Apostolic Church , sent Pope Paul VI a letter mourning Agagianian 's death .",
        "relations": [
            {
                "head": {
                    "name": "Vazgen I",
                    "type": "",
                    "pos": []
                },
                "type": "religion",
                "tail": {
                    "name": "Armenian Apostolic Church",
                    "type": "",
                    "pos": []
                }
            }
        ]
    },
    {
        "sentence": "The Catholic priest Vincent Hadleski , who was the leader of the Belarusian Independence Party , was arrested by the German police on December 24 , 1942 and executed in the Maly Trostenets extermination camp .",
        "relations": [
            {
                "head": {
                    "name": "Vincent Hadleski",
                    "type": "",
                    "pos": []
                },
                "type": "religion",
                "tail": {
                    "name": "Catholic",
                    "type": "",
                    "pos": []
                }
            }
        ]
    },
    {
        "sentence": "Kharavela is believed to be a follower of Jainism , although the Hathigumpha inscription describes him as a worshipper of all religious orders .",
        "relations": [
            {
                "head": {
                    "name": "Kharavela",
                    "type": "",
                    "pos": []
                },
                "type": "religion",
                "tail": {
                    "name": "Jainism",
                    "type": "",
                    "pos": []
                }
            }
        ]
    },
    {
        "sentence": "Feldman has served as president of the Beth Emeth Bais Yehuda Synagogue and of the Ontario Region of the United Synagogue of America , the central organization of synagogues in Conservative Judaism .",
        "relations": [
            {
                "head": {
                    "name": "United Synagogue of America",
                    "type": "",
                    "pos": []
                },
                "type": "religion",
                "tail": {
                    "name": "Conservative Judaism",
                    "type": "",
                    "pos": []
                }
            }
        ]
    },
    {
        "sentence": "Giovanni Maria Gabrielli ( January 10 , 1654 – September 17 , 1711 ) was an Italian Catholic Church 's cardinal .",
        "relations": [
            {
                "head": {
                    "name": "Giovanni Maria Gabrielli",
                    "type": "",
                    "pos": []
                },
                "type": "religion",
                "tail": {
                    "name": "Catholic Church",
                    "type": "",
                    "pos": []
                }
            }
        ]
    },
    {
        "sentence": "As the meeting of Estates continued in their deliberations , Navarre 's Queen Jeanne declared Calvinism her new religion and the official religion of Navarre on Christmas Day of 1560 .",
        "relations": [
            {
                "head": {
                    "name": "Queen Jeanne",
                    "type": "",
                    "pos": []
                },
                "type": "religion",
                "tail": {
                    "name": "Calvinism",
                    "type": "",
                    "pos": []
                }
            }
        ]
    },
    {
        "sentence": "In 1940 , the first Jewish mayor , Shabtai Levy , was elected .",
        "relations": [
            {
                "head": {
                    "name": "Shabtai Levy",
                    "type": "",
                    "pos": []
                },
                "type": "religion",
                "tail": {
                    "name": "Jewish",
                    "type": "",
                    "pos": []
                }
            }
        ]
    },
    {
        "sentence": "Marechal was an admirer of Jean - Jacques Rousseau , Voltaire , Claude Adrien Helvetius , and Denis Diderot , and associated with deist and atheist authors .",
        "relations": [
            {
                "head": {
                    "name": "Claude Adrien Helvetius",
                    "type": "",
                    "pos": []
                },
                "type": "religion",
                "tail": {
                    "name": "atheist",
                    "type": "",
                    "pos": []
                }
            }
        ]
    },
    {
        "sentence": "Charlemagne was also able to win them to Christianity , the Saxons being the last German tribe that still held persistently to belief in the Germanic gods .",
        "relations": [
            {
                "head": {
                    "name": "Charlemagne",
                    "type": "",
                    "pos": []
                },
                "type": "religion",
                "tail": {
                    "name": "Christianity",
                    "type": "",
                    "pos": []
                }
            }
        ]
    },
    {
        "sentence": "These Tatars , in spite of their Muslim faith , were more easily accepted into Polish society than were Orthodox Christian Ukrainians whose supposed Sarmatian origins were more questionable .",
        "relations": [
            {
                "head": {
                    "name": "Tatars",
                    "type": "",
                    "pos": []
                },
                "type": "religion",
                "tail": {
                    "name": "Orthodox",
                    "type": "",
                    "pos": []
                }
            }
        ]
    },
    {
        "sentence": "At the beginning of the Tang Dynasty , by the time of the Fifth Patriarch Hongren ( 601–674 ) , the Zen school became established as a separate school of Buddhism .",
        "relations": [
            {
                "head": {
                    "name": "Hongren",
                    "type": "",
                    "pos": []
                },
                "type": "religion",
                "tail": {
                    "name": "Buddhism",
                    "type": "",
                    "pos": []
                }
            }
        ]
    },
    {
        "sentence": "In 1976 , King Juan Carlos de Borbon unilaterally renounced the right to name Catholic bishops .",
        "relations": [
            {
                "head": {
                    "name": "Juan Carlos de Borbon",
                    "type": "",
                    "pos": []
                },
                "type": "religion",
                "tail": {
                    "name": "Catholic",
                    "type": "",
                    "pos": []
                }
            }
        ]
    },
    {
        "sentence": "The Kurds of Turkey are 30  Alevi out of a population of approximately 15 - 22 million Kurds and 68  follow Sunni Islam .",
        "relations": [
            {
                "head": {
                    "name": "Kurds",
                    "type": "",
                    "pos": []
                },
                "type": "religion",
                "tail": {
                    "name": "Alevi",
                    "type": "",
                    "pos": []
                }
            }
        ]
    },
    {
        "sentence": "Among their teachers was an alumnus of the school who later became prominent as an advocate of social justice , Alberto Hurtado , canonized a saint by the Catholic Church in 2005 .",
        "relations": [
            {
                "head": {
                    "name": "Alberto Hurtado",
                    "type": "",
                    "pos": []
                },
                "type": "religion",
                "tail": {
                    "name": "Catholic Church",
                    "type": "",
                    "pos": []
                }
            }
        ]
    },
    {
        "sentence": "It was here that his most famous essay , \" L. Tolstoy and Dostoyevsky \" was published in 1900–1901 , coinciding with the escalation of Tolstoy 's conflict with the Russian Orthodox church .",
        "relations": [
            {
                "head": {
                    "name": "Dostoyevsky",
                    "type": "",
                    "pos": []
                },
                "type": "religion",
                "tail": {
                    "name": "Russian Orthodox church",
                    "type": "",
                    "pos": []
                }
            }
        ]
    },
    {
        "sentence": "Sacred Heart Cathedral is important also for its association with Catholic worship in Townsville since 1902 .",
        "relations": [
            {
                "head": {
                    "name": "Sacred Heart Cathedral",
                    "type": "",
                    "pos": []
                },
                "type": "religion",
                "tail": {
                    "name": "Catholic",
                    "type": "",
                    "pos": []
                }
            }
        ]
    },
    {
        "sentence": "Influential rabbi Yosef Shalom Eliashiv , Israeli settler activist Moshe Feiglin and Dov Lior , rabbi of Kiryat Arba , opposed the rally as a harbinger of Christian missionary zeal within the Jewish homeland .",
        "relations": [
            {
                "head": {
                    "name": "Moshe Feiglin",
                    "type": "",
                    "pos": []
                },
                "type": "religion",
                "tail": {
                    "name": "Jewish",
                    "type": "",
                    "pos": []
                }
            }
        ]
    },
    {
        "sentence": "He was the father of LDS Church apostle Matthew Cowley by his wife Abbie Hyde .",
        "relations": [
            {
                "head": {
                    "name": "Matthew Cowley",
                    "type": "",
                    "pos": []
                },
                "type": "religion",
                "tail": {
                    "name": "LDS Church",
                    "type": "",
                    "pos": []
                }
            }
        ]
    },
    {
        "sentence": "According to \" Tattvarthastra \" , the knowledge of the basic Jaina truths can be obtained through : \n\n\n One of the most important and fundamental doctrines of Jainism is Ankantavada .",
        "relations": [
            {
                "head": {
                    "name": "Tattvarthastra",
                    "type": "",
                    "pos": []
                },
                "type": "religion",
                "tail": {
                    "name": "Jaina",
                    "type": "",
                    "pos": []
                }
            }
        ]
    },
    {
        "sentence": "The book 's subject matter cost Jones her job at Cumberland College , a conservative Baptist institution .",
        "relations": [
            {
                "head": {
                    "name": "Cumberland College",
                    "type": "",
                    "pos": []
                },
                "type": "religion",
                "tail": {
                    "name": "Baptist",
                    "type": "",
                    "pos": []
                }
            }
        ]
    },
    {
        "sentence": "David John James Monroe ( born April 14 , 1941 ) is a Canadian prelate of the Roman Catholic Church .",
        "relations": [
            {
                "head": {
                    "name": "David John James Monroe",
                    "type": "",
                    "pos": []
                },
                "type": "religion",
                "tail": {
                    "name": "Roman Catholic Church",
                    "type": "",
                    "pos": []
                }
            }
        ]
    },
    {
        "sentence": "The next major figure in Esoteric Hitlerism is Miguel Serrano , a former Chilean diplomat .",
        "relations": [
            {
                "head": {
                    "name": "Miguel Serrano",
                    "type": "",
                    "pos": []
                },
                "type": "religion",
                "tail": {
                    "name": "Esoteric Hitlerism",
                    "type": "",
                    "pos": []
                }
            }
        ]
    },
    {
        "sentence": "Filippo Bernardini ( 11 November 1884 – 26 August 1954 ) was an Italian prelate of the Catholic Church .",
        "relations": [
            {
                "head": {
                    "name": "Filippo Bernardini",
                    "type": "",
                    "pos": []
                },
                "type": "religion",
                "tail": {
                    "name": "Catholic Church",
                    "type": "",
                    "pos": []
                }
            }
        ]
    },
    {
        "sentence": "Anselme Chiasson ( January 3 , 1911 – April 25 , 2004 ) was a Catholic priest , educator and writer in New Brunswick .",
        "relations": [
            {
                "head": {
                    "name": "Anselme Chiasson",
                    "type": "",
                    "pos": []
                },
                "type": "religion",
                "tail": {
                    "name": "Catholic",
                    "type": "",
                    "pos": []
                }
            }
        ]
    },
    {
        "sentence": "In 596 , Pope Gregory I ordered a Gregorian mission to be launched in order to convert the Anglo - Saxons to the Roman Catholic denomination of Christianity .",
        "relations": [
            {
                "head": {
                    "name": "Pope Gregory I",
                    "type": "",
                    "pos": []
                },
                "type": "religion",
                "tail": {
                    "name": "Christianity",
                    "type": "",
                    "pos": []
                }
            }
        ]
    },
    {
        "sentence": "Camp NeeKauNis is a Quaker summer camp located in Waubaushene , Ontario , Canada , and is under the care of Canadian Yearly Meeting .",
        "relations": [
            {
                "head": {
                    "name": "Canadian Yearly Meeting",
                    "type": "",
                    "pos": []
                },
                "type": "religion",
                "tail": {
                    "name": "Quaker",
                    "type": "",
                    "pos": []
                }
            }
        ]
    },
    {
        "sentence": "When H.M. the King Vajiravudh ( Rama VI ) ascended to the throne , he follow a royal tradition that Kings of Siam would build temples and monasteries in order to contribute to Buddhism .",
        "relations": [
            {
                "head": {
                    "name": "Vajiravudh",
                    "type": "",
                    "pos": []
                },
                "type": "religion",
                "tail": {
                    "name": "Buddhism",
                    "type": "",
                    "pos": []
                }
            }
        ]
    },
    {
        "sentence": "Vidyananda was an 8th - century Indian Jain monk .",
        "relations": [
            {
                "head": {
                    "name": "Vidyananda",
                    "type": "",
                    "pos": []
                },
                "type": "religion",
                "tail": {
                    "name": "Jain",
                    "type": "",
                    "pos": []
                }
            }
        ]
    },
    {
        "sentence": "The celebration of the Eucharist , one of seven sacraments , is the center of Catholic worship .",
        "relations": [
            {
                "head": {
                    "name": "seven sacraments",
                    "type": "",
                    "pos": []
                },
                "type": "religion",
                "tail": {
                    "name": "Catholic",
                    "type": "",
                    "pos": []
                }
            }
        ]
    },
    {
        "sentence": "T. C. Worsdell had become a Quaker at some point between 1812 and 1816 , and his descendants , including Nathaniel , William and Wilson , were brought up in the Quaker faith .",
        "relations": [
            {
                "head": {
                    "name": "William",
                    "type": "",
                    "pos": []
                },
                "type": "religion",
                "tail": {
                    "name": "Quaker",
                    "type": "",
                    "pos": []
                }
            }
        ]
    },
    {
        "sentence": "Qetesh ( also Kadesh ) is a goddess , who was adopted during the late Bronze Age from the religion of Canaan into the ancient Egyptian religion during its New Kingdom .",
        "relations": [
            {
                "head": {
                    "name": "New Kingdom",
                    "type": "",
                    "pos": []
                },
                "type": "religion",
                "tail": {
                    "name": "ancient Egyptian religion",
                    "type": "",
                    "pos": []
                }
            }
        ]
    },
    {
        "sentence": "The semi - divine personality of the Fatimid caliph in Ismailism was elevated further in the doctrines of a secretive group which began to venerate the caliph Hakim as the embodiment of divine unity .",
        "relations": [
            {
                "head": {
                    "name": "Hakim",
                    "type": "",
                    "pos": []
                },
                "type": "religion",
                "tail": {
                    "name": "Ismailism",
                    "type": "",
                    "pos": []
                }
            }
        ]
    },
    {
        "sentence": "The area is dominated by ethnic Hazaras , who make up around 8 - 15  of Afghanistan 's population and the most of them are followers of Shia Islam .",
        "relations": [
            {
                "head": {
                    "name": "Hazaras",
                    "type": "",
                    "pos": []
                },
                "type": "religion",
                "tail": {
                    "name": "Shia Islam",
                    "type": "",
                    "pos": []
                }
            }
        ]
    },
    {
        "sentence": "The first Chinese immigrants usually remained faithful to traditional Chinese beliefs , which were either Confucianism , ancestral worship , Buddhism or Daoism , while others adhered to various ecclesiastical doctrines .",
        "relations": [
            {
                "head": {
                    "name": "Chinese",
                    "type": "",
                    "pos": []
                },
                "type": "religion",
                "tail": {
                    "name": "Confucianism",
                    "type": "",
                    "pos": []
                }
            }
        ]
    },
    {
        "sentence": "This has added to Breslov 's position in the Baal teshuva movement of Jewish outreach .",
        "relations": [
            {
                "head": {
                    "name": "Baal teshuva movement",
                    "type": "",
                    "pos": []
                },
                "type": "religion",
                "tail": {
                    "name": "Jewish",
                    "type": "",
                    "pos": []
                }
            }
        ]
    },
    {
        "sentence": "Thomas Chisholm Anstey ( born London 1816 – died 12 August 1873 ) was an English lawyer and one of the first Catholic parliamentarians in the nineteenth century .",
        "relations": [
            {
                "head": {
                    "name": "Thomas Chisholm Anstey",
                    "type": "",
                    "pos": []
                },
                "type": "religion",
                "tail": {
                    "name": "Catholic",
                    "type": "",
                    "pos": []
                }
            }
        ]
    },
    {
        "sentence": "George Roche Evans ( September 25 , 1922 – September 13 , 1985 ) was a Bishop of the Catholic Church in the United States .",
        "relations": [
            {
                "head": {
                    "name": "George Roche Evans",
                    "type": "",
                    "pos": []
                },
                "type": "religion",
                "tail": {
                    "name": "Catholic Church",
                    "type": "",
                    "pos": []
                }
            }
        ]
    },
    {
        "sentence": "His family has roots in the earliest Catholic presence in the United States west of the Appalachian Mountains ; among his relatives are Martin John Spalding and John Lancaster Spalding .",
        "relations": [
            {
                "head": {
                    "name": "Martin John Spalding",
                    "type": "",
                    "pos": []
                },
                "type": "religion",
                "tail": {
                    "name": "Catholic",
                    "type": "",
                    "pos": []
                }
            }
        ]
    },
    {
        "sentence": "They named the school after Mother Elizabeth Ann Seton , an American saint who established a religious community of teaching sisters and laid the foundation of the Catholic parochial system in America .",
        "relations": [
            {
                "head": {
                    "name": "Elizabeth Ann Seton",
                    "type": "",
                    "pos": []
                },
                "type": "religion",
                "tail": {
                    "name": "Catholic",
                    "type": "",
                    "pos": []
                }
            }
        ]
    },
    {
        "sentence": "Among the 47 people killed was Shia Sheikh Nimr al - Nimr . Sheikh Nimr al - Nimr : Saudi Arabia executes top Shia cleric , BBC News ( January 2 , 2016 ) .",
        "relations": [
            {
                "head": {
                    "name": "Sheikh Nimr al - Nimr",
                    "type": "",
                    "pos": []
                },
                "type": "religion",
                "tail": {
                    "name": "Shia",
                    "type": "",
                    "pos": []
                }
            }
        ]
    },
    {
        "sentence": "Robert Milman ( 25 January 1816 – 15 February 1876 ) was an Anglican bishopThe Times , Saturday , 3 April 1880 ; pg .",
        "relations": [
            {
                "head": {
                    "name": "Robert Milman",
                    "type": "",
                    "pos": []
                },
                "type": "religion",
                "tail": {
                    "name": "Anglican",
                    "type": "",
                    "pos": []
                }
            }
        ]
    },
    {
        "sentence": "My grandmother , Rose Kennedy , was a devout Catholic , but she was also a very spiritual person .",
        "relations": [
            {
                "head": {
                    "name": "Rose Kennedy",
                    "type": "",
                    "pos": []
                },
                "type": "religion",
                "tail": {
                    "name": "Catholic",
                    "type": "",
                    "pos": []
                }
            }
        ]
    },
    {
        "sentence": "The principal consecrator was Cardinal Lubomyr Husar , the Head of the Ukrainian Greek - Catholic Church .",
        "relations": [
            {
                "head": {
                    "name": "Lubomyr Husar",
                    "type": "",
                    "pos": []
                },
                "type": "religion",
                "tail": {
                    "name": "Catholic Church",
                    "type": "",
                    "pos": []
                }
            }
        ]
    },
    {
        "sentence": "He pursued ecumenism but also gave a critical address of Anglicanism when welcoming Archbishop Robert Runcie to Notre Dame .",
        "relations": [
            {
                "head": {
                    "name": "Robert Runcie",
                    "type": "",
                    "pos": []
                },
                "type": "religion",
                "tail": {
                    "name": "Anglicanism",
                    "type": "",
                    "pos": []
                }
            }
        ]
    },
    {
        "sentence": "The Sikh - centric political party in India , Shiromani Akali Dal , observed the death anniversary of Beant Singh and Satwant Singh as ' martyrdom ' for the first time on 31 October 2008 .",
        "relations": [
            {
                "head": {
                    "name": "Satwant Singh",
                    "type": "",
                    "pos": []
                },
                "type": "religion",
                "tail": {
                    "name": "Sikh",
                    "type": "",
                    "pos": []
                }
            }
        ]
    },
    {
        "sentence": "The Apostolic Nunciature to Florence was an ecclesiastical office of the Catholic Church to the Republic of Florence , Italy and later the Grand Duchy of Tuscany .",
        "relations": [
            {
                "head": {
                    "name": "Republic of Florence",
                    "type": "",
                    "pos": []
                },
                "type": "religion",
                "tail": {
                    "name": "Catholic Church",
                    "type": "",
                    "pos": []
                }
            }
        ]
    },
    {
        "sentence": "In 1956 , he joined with the Evangelical Presbyterian Church in parting ways with Carl McIntire 's Bible Presbyterian Church .",
        "relations": [
            {
                "head": {
                    "name": "Carl McIntire",
                    "type": "",
                    "pos": []
                },
                "type": "religion",
                "tail": {
                    "name": "Bible Presbyterian Church",
                    "type": "",
                    "pos": []
                }
            }
        ]
    },
    {
        "sentence": "Baba also visited the Dargah of Sufi Saint Baba Farid , Golden Temple at Amritsar , and numerous other Sikh and Hindu shrines during his religious itineraries .",
        "relations": [
            {
                "head": {
                    "name": "Saint",
                    "type": "",
                    "pos": []
                },
                "type": "religion",
                "tail": {
                    "name": "Sikh",
                    "type": "",
                    "pos": []
                }
            }
        ]
    },
    {
        "sentence": "She is pulled up by Humphrey Chetham , a Protestant member of the nobility , and Guy Fawkes , a Catholic .",
        "relations": [
            {
                "head": {
                    "name": "Guy Fawkes",
                    "type": "",
                    "pos": []
                },
                "type": "religion",
                "tail": {
                    "name": "Catholic",
                    "type": "",
                    "pos": []
                }
            }
        ]
    },
    {
        "sentence": "Boboto College ( formerly Albert I College ) is a Catholic school founded in 1937 by Belgian Jesuits , and now run entirely by Congolese Jesuits .",
        "relations": [
            {
                "head": {
                    "name": "Albert I",
                    "type": "",
                    "pos": []
                },
                "type": "religion",
                "tail": {
                    "name": "Catholic",
                    "type": "",
                    "pos": []
                }
            }
        ]
    },
    {
        "sentence": "The persecution continued as Calles maintained control under his Maximato and did not relent until 1940 , when President Manuel vila Camacho , a believing Catholic , took office .",
        "relations": [
            {
                "head": {
                    "name": "Manuel vila Camacho",
                    "type": "",
                    "pos": []
                },
                "type": "religion",
                "tail": {
                    "name": "Catholic",
                    "type": "",
                    "pos": []
                }
            }
        ]
    },
    {
        "sentence": "The Brothers of the Sacred Heart is a Catholic religious congregation founded in 1821 by the Reverend Andre Coindre ( 1787 - 1826 ) .",
        "relations": [
            {
                "head": {
                    "name": "Andre Coindre",
                    "type": "",
                    "pos": []
                },
                "type": "religion",
                "tail": {
                    "name": "Catholic",
                    "type": "",
                    "pos": []
                }
            }
        ]
    },
    {
        "sentence": "Israel Scheib ( later Eldad ) was born in 1910 in Podwooczyska , Galicia in a traditional Jewish home .",
        "relations": [
            {
                "head": {
                    "name": "Eldad",
                    "type": "",
                    "pos": []
                },
                "type": "religion",
                "tail": {
                    "name": "Jewish",
                    "type": "",
                    "pos": []
                }
            }
        ]
    },
    {
        "sentence": "Gregory Baum , a German - born Catholic theologian and Professor Emeritus in Religious Studies at McGill University in Montreal , expresses the effect of this concept on Christian views toward conversion .",
        "relations": [
            {
                "head": {
                    "name": "Gregory Baum",
                    "type": "",
                    "pos": []
                },
                "type": "religion",
                "tail": {
                    "name": "Catholic",
                    "type": "",
                    "pos": []
                }
            }
        ]
    },
    {
        "sentence": "Ralph Waldo Emerson gave the eulogy at his funeral at the First Parish Church in Medford ( Unitarian ) .",
        "relations": [
            {
                "head": {
                    "name": "Ralph Waldo Emerson",
                    "type": "",
                    "pos": []
                },
                "type": "religion",
                "tail": {
                    "name": "Unitarian",
                    "type": "",
                    "pos": []
                }
            }
        ]
    },
    {
        "sentence": "Historians trace the rise of Abhiyaza  Dazayaza stories to the 1770s , part of the early Konbaung kings ' efforts to promote a more orthodox version of Theravada Buddhism .",
        "relations": [
            {
                "head": {
                    "name": "Konbaung",
                    "type": "",
                    "pos": []
                },
                "type": "religion",
                "tail": {
                    "name": "Theravada Buddhism",
                    "type": "",
                    "pos": []
                }
            }
        ]
    },
    {
        "sentence": "Angelo Scola ( ) ( born 7 November 1941 ) is an Italian Cardinal of the Catholic Church , philosopher and theologian .",
        "relations": [
            {
                "head": {
                    "name": "Angelo Scola",
                    "type": "",
                    "pos": []
                },
                "type": "religion",
                "tail": {
                    "name": "Catholic Church",
                    "type": "",
                    "pos": []
                }
            }
        ]
    },
    {
        "sentence": "Giambattista Rubini ( 1642 – 17 February , 1707 ) was a Catholic cardinal from 1690 to 1707 .",
        "relations": [
            {
                "head": {
                    "name": "Giambattista Rubini",
                    "type": "",
                    "pos": []
                },
                "type": "religion",
                "tail": {
                    "name": "Catholic",
                    "type": "",
                    "pos": []
                }
            }
        ]
    },
    {
        "sentence": "He was expelled after being accused of being a spy , other Iraqi scholars including the Chaldean Patriarch Louis Sako claim the real reason lay behind his refusal to accommodate government view in his writings .",
        "relations": [
            {
                "head": {
                    "name": "Louis Sako",
                    "type": "",
                    "pos": []
                },
                "type": "religion",
                "tail": {
                    "name": "Chaldean",
                    "type": "",
                    "pos": []
                }
            }
        ]
    },
    {
        "sentence": "Parshvanatha is a popular tirthankar in Jainism who attracts devotional worship ( \" bhakti \" ) , along with Adinatha , Shantinatha , Neminatha and Mahavira .",
        "relations": [
            {
                "head": {
                    "name": "Parshvanatha",
                    "type": "",
                    "pos": []
                },
                "type": "religion",
                "tail": {
                    "name": "Jainism",
                    "type": "",
                    "pos": []
                }
            }
        ]
    },
    {
        "sentence": "Newton was received into the Roman Catholic Church on 1 January 2011 , at Westminster Cathedral , with his wife Gill , by Bishop Alan Hopes .",
        "relations": [
            {
                "head": {
                    "name": "Alan Hopes",
                    "type": "",
                    "pos": []
                },
                "type": "religion",
                "tail": {
                    "name": "Roman Catholic Church",
                    "type": "",
                    "pos": []
                }
            }
        ]
    },
    {
        "sentence": "The ' creation ' of new Serbs was carried out by identification of Orthodox Christianity in Croatia and Bosnia and Herzegovina only with Serbs .",
        "relations": [
            {
                "head": {
                    "name": "Serbs",
                    "type": "",
                    "pos": []
                },
                "type": "religion",
                "tail": {
                    "name": "Orthodox Christianity",
                    "type": "",
                    "pos": []
                }
            }
        ]
    },
    {
        "sentence": "Freemasonry was banned by the Catholic Church in a Papal Bull entitled \" In eminenti apostolatus \" issued by Pope Clement XII on 28 April 1738 .",
        "relations": [
            {
                "head": {
                    "name": "Pope Clement XII",
                    "type": "",
                    "pos": []
                },
                "type": "religion",
                "tail": {
                    "name": "Catholic Church",
                    "type": "",
                    "pos": []
                }
            }
        ]
    },
    {
        "sentence": "scar Arnulfo Romero y Galdamez was a bishop of the Catholic Church in El Salvador and became the fourth Archbishop of San Salvador , succeeding Luis Chavez .",
        "relations": [
            {
                "head": {
                    "name": "scar Arnulfo Romero",
                    "type": "",
                    "pos": []
                },
                "type": "religion",
                "tail": {
                    "name": "Catholic Church",
                    "type": "",
                    "pos": []
                }
            }
        ]
    },
    {
        "sentence": "Pope Felix IV ( III ) ( d. 22 September 530 ) served as the Pope of the Catholic Church from 12 July 526 to his death in 530 .",
        "relations": [
            {
                "head": {
                    "name": "Pope Felix",
                    "type": "",
                    "pos": []
                },
                "type": "religion",
                "tail": {
                    "name": "Catholic Church",
                    "type": "",
                    "pos": []
                }
            }
        ]
    },
    {
        "sentence": "As Bavaria 's ambassador to the Holy See he negotiated the Concordat of 24 October 1817 between the Kingdom of Bavaria and the Catholic Church under pope Pius VII .",
        "relations": [
            {
                "head": {
                    "name": "pope Pius VII",
                    "type": "",
                    "pos": []
                },
                "type": "religion",
                "tail": {
                    "name": "Catholic Church",
                    "type": "",
                    "pos": []
                }
            }
        ]
    },
    {
        "sentence": "Buddhist remains in Andhra and the history of Andhra between 224 & 610 A.D , p.71 : \" The Pallavas were first a Telugu and not a Tamil power .",
        "relations": [
            {
                "head": {
                    "name": "Telugu",
                    "type": "",
                    "pos": []
                },
                "type": "religion",
                "tail": {
                    "name": "Buddhist",
                    "type": "",
                    "pos": []
                }
            }
        ]
    },
    {
        "sentence": "One such feature is that the Patriarchate of Lisbon is the only Catholic see - besides the Holy See itself - that has the right to bear the Papal tiara in its achievement of arms .",
        "relations": [
            {
                "head": {
                    "name": "Patriarchate of Lisbon",
                    "type": "",
                    "pos": []
                },
                "type": "religion",
                "tail": {
                    "name": "Catholic",
                    "type": "",
                    "pos": []
                }
            }
        ]
    },
    {
        "sentence": "Under the treaty , Imam Yahya was recognized as an autonomous leader of the Zaydi northern highlands .",
        "relations": [
            {
                "head": {
                    "name": "Yahya",
                    "type": "",
                    "pos": []
                },
                "type": "religion",
                "tail": {
                    "name": "Zaydi",
                    "type": "",
                    "pos": []
                }
            }
        ]
    },
    {
        "sentence": "James William Malone ( March 8 , 1920April 9 , 2000 ) was a 20th - century American prelate of the Catholic Church .",
        "relations": [
            {
                "head": {
                    "name": "James William Malone",
                    "type": "",
                    "pos": []
                },
                "type": "religion",
                "tail": {
                    "name": "Catholic Church",
                    "type": "",
                    "pos": []
                }
            }
        ]
    },
    {
        "sentence": "St Patrick 's Island is so called because this is where the Irish patron saint is reputed to have landed and begun his mission to convert the country to Christianity .",
        "relations": [
            {
                "head": {
                    "name": "patron saint",
                    "type": "",
                    "pos": []
                },
                "type": "religion",
                "tail": {
                    "name": "Christianity",
                    "type": "",
                    "pos": []
                }
            }
        ]
    },
    {
        "sentence": "On June 22 , 2004 , Sam Katz was elected as the first Jewish mayor of Winnipeg .",
        "relations": [
            {
                "head": {
                    "name": "Sam Katz",
                    "type": "",
                    "pos": []
                },
                "type": "religion",
                "tail": {
                    "name": "Jewish",
                    "type": "",
                    "pos": []
                }
            }
        ]
    },
    {
        "sentence": "The history of the church is deeply connected with the history of the Ingrian Finns , and the church follows the Nordic Lutheran tradition , though being more conservative .",
        "relations": [
            {
                "head": {
                    "name": "Ingrian Finns",
                    "type": "",
                    "pos": []
                },
                "type": "religion",
                "tail": {
                    "name": "Lutheran",
                    "type": "",
                    "pos": []
                }
            }
        ]
    },
    {
        "sentence": "The Catholic Patriarch of Ethiopia , Afonso Mendes , devoted a letter in 1638 to disputing his claims of royal birth .",
        "relations": [
            {
                "head": {
                    "name": "Afonso Mendes",
                    "type": "",
                    "pos": []
                },
                "type": "religion",
                "tail": {
                    "name": "Catholic",
                    "type": "",
                    "pos": []
                }
            }
        ]
    },
    {
        "sentence": "Founded in 1852 , Sacred Heart Cathedral is the oldest Catholic secondary school and the first co - ed Catholic high school in San Francisco .",
        "relations": [
            {
                "head": {
                    "name": "Sacred Heart Cathedral",
                    "type": "",
                    "pos": []
                },
                "type": "religion",
                "tail": {
                    "name": "Catholic",
                    "type": "",
                    "pos": []
                }
            }
        ]
    },
    {
        "sentence": "Archbishop William Hickley Gross visited the colony and laid out a plan for reconciliation with the Catholic Church .",
        "relations": [
            {
                "head": {
                    "name": "William Hickley Gross",
                    "type": "",
                    "pos": []
                },
                "type": "religion",
                "tail": {
                    "name": "Catholic Church",
                    "type": "",
                    "pos": []
                }
            }
        ]
    },
    {
        "sentence": "Philipp Ludwig von Sinzendorf ( 14 July 1699 – 28 September 1747 ) was an Austrian cardinal of the Catholic Church .",
        "relations": [
            {
                "head": {
                    "name": "Philipp Ludwig von Sinzendorf",
                    "type": "",
                    "pos": []
                },
                "type": "religion",
                "tail": {
                    "name": "Catholic Church",
                    "type": "",
                    "pos": []
                }
            }
        ]
    },
    {
        "sentence": "However , the Castilian Catholic King John II did not decisively support either , instead playing them against each other to obtain greater tribute and the concession of Granada as a vassal of Castile .",
        "relations": [
            {
                "head": {
                    "name": "King John II",
                    "type": "",
                    "pos": []
                },
                "type": "religion",
                "tail": {
                    "name": "Catholic",
                    "type": "",
                    "pos": []
                }
            }
        ]
    },
    {
        "sentence": "The Lutheran School of Theology at Chicago ( LSTC ) is a seminary of the Evangelical Lutheran Church in America .",
        "relations": [
            {
                "head": {
                    "name": "Lutheran School of Theology at Chicago",
                    "type": "",
                    "pos": []
                },
                "type": "religion",
                "tail": {
                    "name": "Evangelical Lutheran Church in America",
                    "type": "",
                    "pos": []
                }
            }
        ]
    },
    {
        "sentence": "Dayfa Khatun is famous for building the Khanqah al - Farafira , the monastic centre of sufism in the city of Aleppo .",
        "relations": [
            {
                "head": {
                    "name": "Khanqah",
                    "type": "",
                    "pos": []
                },
                "type": "religion",
                "tail": {
                    "name": "sufism",
                    "type": "",
                    "pos": []
                }
            }
        ]
    },
    {
        "sentence": "John Piper , who was pastor at Bethlehem Baptist Church in Minneapolis for 33 years , is one of several Baptists who have written in support of Calvinism .",
        "relations": [
            {
                "head": {
                    "name": "John Piper",
                    "type": "",
                    "pos": []
                },
                "type": "religion",
                "tail": {
                    "name": "Calvinism",
                    "type": "",
                    "pos": []
                }
            }
        ]
    },
    {
        "sentence": "In addition , there are two Jewish periodicals published in Danish : \" Rambam \" , published by Selskabet for Dansk - Jodisk Historie ; and \" Alef \" , a journal of Jewish culture .",
        "relations": [
            {
                "head": {
                    "name": "Rambam",
                    "type": "",
                    "pos": []
                },
                "type": "religion",
                "tail": {
                    "name": "Jewish",
                    "type": "",
                    "pos": []
                }
            }
        ]
    },
    {
        "sentence": "Since 1986 , the Community of the Brothers of St. John has been a religious institute of diocesan right depending on the bishop of Autun , under the authority of the Catholic Church .",
        "relations": [
            {
                "head": {
                    "name": "religious institute",
                    "type": "",
                    "pos": []
                },
                "type": "religion",
                "tail": {
                    "name": "Catholic Church",
                    "type": "",
                    "pos": []
                }
            }
        ]
    },
    {
        "sentence": "The distinctive Dancing Ganesha relief in Candi Sukuh has a similarity with the Tantric ritual found in the history of Buddhism in Tibet written by Taranatha .",
        "relations": [
            {
                "head": {
                    "name": "Taranatha",
                    "type": "",
                    "pos": []
                },
                "type": "religion",
                "tail": {
                    "name": "history of Buddhism in Tibet",
                    "type": "",
                    "pos": []
                }
            }
        ]
    },
    {
        "sentence": "The founders of these traditions are regarded by Ha Ho followers as living Buddhas  destined to save mankind from suffering and to protect the Vietnamese nation .",
        "relations": [
            {
                "head": {
                    "name": "Vietnamese",
                    "type": "",
                    "pos": []
                },
                "type": "religion",
                "tail": {
                    "name": "Ha Ho",
                    "type": "",
                    "pos": []
                }
            }
        ]
    },
    {
        "sentence": "Florentin Crihlmeanu ( born September 17 , 1959 ) is a Romanian bishop of the Greek - Catholic Church .",
        "relations": [
            {
                "head": {
                    "name": "Florentin Crihlmeanu",
                    "type": "",
                    "pos": []
                },
                "type": "religion",
                "tail": {
                    "name": "Catholic Church",
                    "type": "",
                    "pos": []
                }
            }
        ]
    },
    {
        "sentence": "Charles Spencer Smith ( 1852–1923 ) was a Methodist minister and afterwards bishop of the African Methodist Episcopal Church .",
        "relations": [
            {
                "head": {
                    "name": "Charles Spencer Smith",
                    "type": "",
                    "pos": []
                },
                "type": "religion",
                "tail": {
                    "name": "African Methodist Episcopal Church",
                    "type": "",
                    "pos": []
                }
            }
        ]
    },
    {
        "sentence": "The Afghan government opened two Punjabi schools in Kabul and Jalalabad , facilitating the Sikh community .",
        "relations": [
            {
                "head": {
                    "name": "Punjabi",
                    "type": "",
                    "pos": []
                },
                "type": "religion",
                "tail": {
                    "name": "Sikh",
                    "type": "",
                    "pos": []
                }
            }
        ]
    },
    {
        "sentence": "Most Jewish politicians were determined to be largely not responsible , with the exception being the Internal Security Ministry , Prof . Shlomo Ben - Ami .",
        "relations": [
            {
                "head": {
                    "name": "Shlomo Ben - Ami",
                    "type": "",
                    "pos": []
                },
                "type": "religion",
                "tail": {
                    "name": "Jewish",
                    "type": "",
                    "pos": []
                }
            }
        ]
    },
    {
        "sentence": "Abbe Faria teamed up with the French Revolutionaries and participated along with the \" juring \" clerics in the Revolutionaries ' brutal persecution of the Catholic Church in France and elsewhere .",
        "relations": [
            {
                "head": {
                    "name": "Abbe Faria",
                    "type": "",
                    "pos": []
                },
                "type": "religion",
                "tail": {
                    "name": "Catholic Church",
                    "type": "",
                    "pos": []
                }
            }
        ]
    },
    {
        "sentence": "It was founded by Archbishop John Carroll , the first Catholic bishop in America and a cousin of Charles Carroll , a signer of the Declaration of Independence .",
        "relations": [
            {
                "head": {
                    "name": "Charles Carroll",
                    "type": "",
                    "pos": []
                },
                "type": "religion",
                "tail": {
                    "name": "Catholic",
                    "type": "",
                    "pos": []
                }
            }
        ]
    },
    {
        "sentence": "He was a half - brother of three monarchs of Kartli  Kaikhosro , Vakhtang VI , and Jesse  and the catholicos patriarch of the Georgian Orthodox Church , Domentius IV .",
        "relations": [
            {
                "head": {
                    "name": "Vakhtang VI",
                    "type": "",
                    "pos": []
                },
                "type": "religion",
                "tail": {
                    "name": "Georgian Orthodox Church",
                    "type": "",
                    "pos": []
                }
            }
        ]
    },
    {
        "sentence": "This contrasts with previous Spanish administrations , many of which had been keen on promoting Spain 's historic Catholic identity , such as under Francisco Franco , for example .",
        "relations": [
            {
                "head": {
                    "name": "Francisco Franco",
                    "type": "",
                    "pos": []
                },
                "type": "religion",
                "tail": {
                    "name": "Catholic",
                    "type": "",
                    "pos": []
                }
            }
        ]
    },
    {
        "sentence": "Its association with nearby William Penn College in the context of the Quaker testimony in Oskaloosa that makes this house historic .",
        "relations": [
            {
                "head": {
                    "name": "William Penn College",
                    "type": "",
                    "pos": []
                },
                "type": "religion",
                "tail": {
                    "name": "Quaker",
                    "type": "",
                    "pos": []
                }
            }
        ]
    },
    {
        "sentence": "In 275 AD , the region came under the rule of the later Jewish - influenced Himyarite Kingdom .",
        "relations": [
            {
                "head": {
                    "name": "Himyarite Kingdom",
                    "type": "",
                    "pos": []
                },
                "type": "religion",
                "tail": {
                    "name": "Jewish",
                    "type": "",
                    "pos": []
                }
            }
        ]
    },
    {
        "sentence": "One was to have a voice like Howard Jacobson , which is absolutely embedded within a recognisable Jewish community , but I was from a community which was not recognised as Jewish .",
        "relations": [
            {
                "head": {
                    "name": "Howard Jacobson",
                    "type": "",
                    "pos": []
                },
                "type": "religion",
                "tail": {
                    "name": "Jewish",
                    "type": "",
                    "pos": []
                }
            }
        ]
    },
    {
        "sentence": "Today the missions are among the state 's oldest structures and most - visited historic monuments ; many of them also remain in operation as Catholic churches .",
        "relations": [
            {
                "head": {
                    "name": "missions",
                    "type": "",
                    "pos": []
                },
                "type": "religion",
                "tail": {
                    "name": "Catholic",
                    "type": "",
                    "pos": []
                }
            }
        ]
    },
    {
        "sentence": "Traced ideological and religious , political and ideological way of to the introduction of Christianity in the country Volodymyr the Great and his approval of Yaroslav the Wise .",
        "relations": [
            {
                "head": {
                    "name": "Yaroslav the Wise",
                    "type": "",
                    "pos": []
                },
                "type": "religion",
                "tail": {
                    "name": "Christianity",
                    "type": "",
                    "pos": []
                }
            }
        ]
    },
    {
        "sentence": "The Horween brothers were the last Jewish brothers to play in the NFL until offensive tackles Geoff Schwartz and Mitchell Schwartz in the 2000s .",
        "relations": [
            {
                "head": {
                    "name": "Mitchell Schwartz",
                    "type": "",
                    "pos": []
                },
                "type": "religion",
                "tail": {
                    "name": "Jewish",
                    "type": "",
                    "pos": []
                }
            }
        ]
    },
    {
        "sentence": "Gaston Marie Jacquier ( 23 February 1904 – 8 July 1976 ) was a French prelate of the Catholic Church in Algeria .",
        "relations": [
            {
                "head": {
                    "name": "Gaston Marie Jacquier",
                    "type": "",
                    "pos": []
                },
                "type": "religion",
                "tail": {
                    "name": "Catholic Church",
                    "type": "",
                    "pos": []
                }
            }
        ]
    },
    {
        "sentence": "His grandfather was well versed in Yoruba mythology , especially those emanating from Old y , and was known to have worshipped ango and ya .",
        "relations": [
            {
                "head": {
                    "name": "y",
                    "type": "",
                    "pos": []
                },
                "type": "religion",
                "tail": {
                    "name": "Yoruba",
                    "type": "",
                    "pos": []
                }
            }
        ]
    },
    {
        "sentence": "Domenico Toschi ( June 11 , 1535–March 26 , 1620 ) was an Italian soldier , jurist , and cardinal of the Catholic Church .",
        "relations": [
            {
                "head": {
                    "name": "Domenico Toschi",
                    "type": "",
                    "pos": []
                },
                "type": "religion",
                "tail": {
                    "name": "Catholic Church",
                    "type": "",
                    "pos": []
                }
            }
        ]
    },
    {
        "sentence": "The caliph sent her his Jewish physician Hasdai ibn Shaprut , who promised to cure Sancho on condition that Toda visit the city of Cordoba . Nykl 1974 , pp .",
        "relations": [
            {
                "head": {
                    "name": "Hasdai ibn Shaprut",
                    "type": "",
                    "pos": []
                },
                "type": "religion",
                "tail": {
                    "name": "Jewish",
                    "type": "",
                    "pos": []
                }
            }
        ]
    },
    {
        "sentence": "There are Sami Christians who believe in Laestadianism that use Ipmil for God .",
        "relations": [
            {
                "head": {
                    "name": "Sami",
                    "type": "",
                    "pos": []
                },
                "type": "religion",
                "tail": {
                    "name": "Laestadianism",
                    "type": "",
                    "pos": []
                }
            }
        ]
    },
    {
        "sentence": "\" ( in Latin)\"\"Archbishop Matteo Ricci \" \" Catholic - Hierarchy.org \" .",
        "relations": [
            {
                "head": {
                    "name": "Matteo Ricci",
                    "type": "",
                    "pos": []
                },
                "type": "religion",
                "tail": {
                    "name": "Catholic",
                    "type": "",
                    "pos": []
                }
            }
        ]
    },
    {
        "sentence": "He is a great - great - great grandnephew of Joseph Smith , founder of Mormonism .",
        "relations": [
            {
                "head": {
                    "name": "Joseph Smith",
                    "type": "",
                    "pos": []
                },
                "type": "religion",
                "tail": {
                    "name": "Mormonism",
                    "type": "",
                    "pos": []
                }
            }
        ]
    },
    {
        "sentence": "Another post - war composer to attract attention outside France was Olivier Messiaen , like Poulenc a devout Catholic .",
        "relations": [
            {
                "head": {
                    "name": "Poulenc",
                    "type": "",
                    "pos": []
                },
                "type": "religion",
                "tail": {
                    "name": "Catholic",
                    "type": "",
                    "pos": []
                }
            }
        ]
    },
    {
        "sentence": "When he promised to respect Lutheranism as the official religion of Sweden , the Swedes also agreed .",
        "relations": [
            {
                "head": {
                    "name": "Swedes",
                    "type": "",
                    "pos": []
                },
                "type": "religion",
                "tail": {
                    "name": "Lutheranism",
                    "type": "",
                    "pos": []
                }
            }
        ]
    },
    {
        "sentence": "Catholic writers who took up the content of \" De origine \" included Girolamo Pollini , Andrea Sciacca , Bernardo Davanzati , Pedro de Ribadeneira , and Francois Maucroix .",
        "relations": [
            {
                "head": {
                    "name": "Pedro de Ribadeneira",
                    "type": "",
                    "pos": []
                },
                "type": "religion",
                "tail": {
                    "name": "Catholic",
                    "type": "",
                    "pos": []
                }
            }
        ]
    },
    {
        "sentence": "The Menarsha synagogue attack took place on August 5 , 1949 , in the Jewish quarter of Damascus , Syria . Cyrus Adler , Henrietta Szold .",
        "relations": [
            {
                "head": {
                    "name": "Henrietta Szold",
                    "type": "",
                    "pos": []
                },
                "type": "religion",
                "tail": {
                    "name": "Jewish",
                    "type": "",
                    "pos": []
                }
            }
        ]
    },
    {
        "sentence": "Xavier University – Ateneo de Cagayan is a private , Catholic university run by the Society of Jesus in Cagayan de Oro , Northern Mindanao , Philippines .",
        "relations": [
            {
                "head": {
                    "name": "Xavier University",
                    "type": "",
                    "pos": []
                },
                "type": "religion",
                "tail": {
                    "name": "Catholic",
                    "type": "",
                    "pos": []
                }
            }
        ]
    },
    {
        "sentence": "Most or all members had ties from their home countries to the Laestadian revival movement named after Swedish state church administrator and pastor Lars Levi Laestadius of Pajala , Sweden .",
        "relations": [
            {
                "head": {
                    "name": "Lars Levi Laestadius",
                    "type": "",
                    "pos": []
                },
                "type": "religion",
                "tail": {
                    "name": "Swedish state church",
                    "type": "",
                    "pos": []
                }
            }
        ]
    },
    {
        "sentence": "Cox was ordained as an American Baptist minister in 1957 , and started teaching as an assistant professor at the Andover Newton Theological School in Massachusetts .",
        "relations": [
            {
                "head": {
                    "name": "Andover Newton Theological School",
                    "type": "",
                    "pos": []
                },
                "type": "religion",
                "tail": {
                    "name": "American Baptist",
                    "type": "",
                    "pos": []
                }
            }
        ]
    },
    {
        "sentence": "Both Azerbaijanis and Kurds follow Sunni Islam , nonetheless there are also Shia Azeris in some parts of the province .",
        "relations": [
            {
                "head": {
                    "name": "Azerbaijanis",
                    "type": "",
                    "pos": []
                },
                "type": "religion",
                "tail": {
                    "name": "Sunni Islam",
                    "type": "",
                    "pos": []
                }
            }
        ]
    },
    {
        "sentence": "In the 15th century Pope Pius II , admiring Ottoman – Albanian Wars , waged mainly by Skanderbeg defined Albania as Italy 's bastion of Christianity ( ) .",
        "relations": [
            {
                "head": {
                    "name": "Skanderbeg",
                    "type": "",
                    "pos": []
                },
                "type": "religion",
                "tail": {
                    "name": "Christianity",
                    "type": "",
                    "pos": []
                }
            }
        ]
    },
    {
        "sentence": "Theodosius ' wife St Flacilla was instrumental in his campaign to end Arianism .",
        "relations": [
            {
                "head": {
                    "name": "Flacilla",
                    "type": "",
                    "pos": []
                },
                "type": "religion",
                "tail": {
                    "name": "Arianism",
                    "type": "",
                    "pos": []
                }
            }
        ]
    },
    {
        "sentence": "This further strengthened their relationship with the Maronites since Yusuf already had the support of the Khazen family of Keserwan , a prominent family of the Maronite church . Harris , 2012 , pp .",
        "relations": [
            {
                "head": {
                    "name": "Maronites",
                    "type": "",
                    "pos": []
                },
                "type": "religion",
                "tail": {
                    "name": "Maronite church",
                    "type": "",
                    "pos": []
                }
            }
        ]
    },
    {
        "sentence": "The most famous Catholic churchman in Zimbabwe is Pius Ncube , the former archbishop of Bulawayo , an outspoken critic of the government of Robert Mugabe , who is also a Roman Catholic .",
        "relations": [
            {
                "head": {
                    "name": "Pius Ncube",
                    "type": "",
                    "pos": []
                },
                "type": "religion",
                "tail": {
                    "name": "Catholic",
                    "type": "",
                    "pos": []
                }
            }
        ]
    },
    {
        "sentence": "From 1906 she worked as college physician at the African Methodist Episcopal Church 's Wilberforce University in Ohio .",
        "relations": [
            {
                "head": {
                    "name": "Wilberforce University",
                    "type": "",
                    "pos": []
                },
                "type": "religion",
                "tail": {
                    "name": "African Methodist Episcopal Church",
                    "type": "",
                    "pos": []
                }
            }
        ]
    },
    {
        "sentence": "Egypt - born Jewish physician Isaac Israeli ben Solomon ( 832–892 ) left many medical works written in Arabic that were translated and adopted by European universities in the early 13th century .",
        "relations": [
            {
                "head": {
                    "name": "Isaac Israeli ben Solomon",
                    "type": "",
                    "pos": []
                },
                "type": "religion",
                "tail": {
                    "name": "Jewish",
                    "type": "",
                    "pos": []
                }
            }
        ]
    },
    {
        "sentence": "The same may be said about his interest for the Catholic missionaries who visited Tibet in his reign , foremost among them Ippolito Desideri , whose anti - Buddhist rhetoric he sometimes seemed to endorse .",
        "relations": [
            {
                "head": {
                    "name": "Ippolito Desideri",
                    "type": "",
                    "pos": []
                },
                "type": "religion",
                "tail": {
                    "name": "Catholic",
                    "type": "",
                    "pos": []
                }
            }
        ]
    },
    {
        "sentence": "Giovanni Arcimboldi ( died 1488 ) ( called the Cardinal of Novara or the Cardinal of Milan ) was an Italian Roman Catholic bishop and cardinal .",
        "relations": [
            {
                "head": {
                    "name": "Giovanni Arcimboldi",
                    "type": "",
                    "pos": []
                },
                "type": "religion",
                "tail": {
                    "name": "Roman Catholic",
                    "type": "",
                    "pos": []
                }
            }
        ]
    },
    {
        "sentence": "The deities of the temple are Shiva , who is referred to as Majunatha , Ammanavaru , the tirthankara Chandraprabha and the protective gods of Jainism , Kalarahu , Kalarkayi , Kumarasvami and Kanyakumari .",
        "relations": [
            {
                "head": {
                    "name": "Chandraprabha",
                    "type": "",
                    "pos": []
                },
                "type": "religion",
                "tail": {
                    "name": "Jainism",
                    "type": "",
                    "pos": []
                }
            }
        ]
    },
    {
        "sentence": "They continued as members of LDS Church , under the direction of Brigham Young .",
        "relations": [
            {
                "head": {
                    "name": "Brigham Young",
                    "type": "",
                    "pos": []
                },
                "type": "religion",
                "tail": {
                    "name": "LDS Church",
                    "type": "",
                    "pos": []
                }
            }
        ]
    },
    {
        "sentence": "Almost simultaneously , Dr. Chaim Weizmann offered to help recruit an entire Jewish division for the services in the British Army .",
        "relations": [
            {
                "head": {
                    "name": "Chaim Weizmann",
                    "type": "",
                    "pos": []
                },
                "type": "religion",
                "tail": {
                    "name": "Jewish",
                    "type": "",
                    "pos": []
                }
            }
        ]
    },
    {
        "sentence": "The Church of Saint Francis of Assisi is a Rococo Catholic church in Ouro Preto , Brazil .",
        "relations": [
            {
                "head": {
                    "name": "Church of Saint Francis of Assisi",
                    "type": "",
                    "pos": []
                },
                "type": "religion",
                "tail": {
                    "name": "Catholic",
                    "type": "",
                    "pos": []
                }
            }
        ]
    },
    {
        "sentence": "On August 17 , 1998 , she was received into the Roman Catholic church by Father Frank Pavone , the International Director of Priests for Life and Father Edward Robinson in Dallas .",
        "relations": [
            {
                "head": {
                    "name": "Frank Pavone",
                    "type": "",
                    "pos": []
                },
                "type": "religion",
                "tail": {
                    "name": "Roman Catholic",
                    "type": "",
                    "pos": []
                }
            }
        ]
    },
    {
        "sentence": "The assassination of Prime Minister Yitzhak Rabin in 1995 exposed deep rifts in Israeli society causing many secular Israelis to question the shared Jewish narrative and value system in Israel .",
        "relations": [
            {
                "head": {
                    "name": "Yitzhak Rabin",
                    "type": "",
                    "pos": []
                },
                "type": "religion",
                "tail": {
                    "name": "Jewish",
                    "type": "",
                    "pos": []
                }
            }
        ]
    },
    {
        "sentence": "Khosrow 's relationship to Christianity was complicated : his wife Shirin was Christian , and so was Yazdin , his minister of finance . Peter Brown : \" The Rise of Western Christendom \" .",
        "relations": [
            {
                "head": {
                    "name": "Shirin",
                    "type": "",
                    "pos": []
                },
                "type": "religion",
                "tail": {
                    "name": "Christianity",
                    "type": "",
                    "pos": []
                }
            }
        ]
    },
    {
        "sentence": "He was commissioned by Pope John Paul II to assist Emmanuel Milingo , Archbishop Emeritus of Lusaka , Zambia , in returning to the Catholic Church in 2001 .",
        "relations": [
            {
                "head": {
                    "name": "Emmanuel Milingo",
                    "type": "",
                    "pos": []
                },
                "type": "religion",
                "tail": {
                    "name": "Catholic Church",
                    "type": "",
                    "pos": []
                }
            }
        ]
    },
    {
        "sentence": "Isa visited Ayetollah Mohsin Al Hakim in Najaf in 1968 to indicate his keenness to reinforce relationships with the Shia .",
        "relations": [
            {
                "head": {
                    "name": "Ayetollah Mohsin Al Hakim",
                    "type": "",
                    "pos": []
                },
                "type": "religion",
                "tail": {
                    "name": "the Shia",
                    "type": "",
                    "pos": []
                }
            }
        ]
    },
    {
        "sentence": "Amyraldism , or the School of Saumur , is the name used to denote a distinctive form of Reformed theology taught by Moses Amyraut at the University of Saumur in the 17th century .",
        "relations": [
            {
                "head": {
                    "name": "Moses Amyraut",
                    "type": "",
                    "pos": []
                },
                "type": "religion",
                "tail": {
                    "name": "Reformed theology",
                    "type": "",
                    "pos": []
                }
            }
        ]
    },
    {
        "sentence": "Rama I was also noted for instituting major reforms in Buddhism as well as restoring moral discipline among the monks of the country , which had gradually eroded with the fall of Ayutthaya .",
        "relations": [
            {
                "head": {
                    "name": "Rama I",
                    "type": "",
                    "pos": []
                },
                "type": "religion",
                "tail": {
                    "name": "Buddhism",
                    "type": "",
                    "pos": []
                }
            }
        ]
    },
    {
        "sentence": "On 19 May 1917 , Vladimir was ordained to the priesthood by Metropolitan Andrey Sheptytsky of the Ukrainian Greek - Catholic Church . Korolevsky ( 1993 ) , p. 311 .",
        "relations": [
            {
                "head": {
                    "name": "Andrey Sheptytsky",
                    "type": "",
                    "pos": []
                },
                "type": "religion",
                "tail": {
                    "name": "Catholic Church",
                    "type": "",
                    "pos": []
                }
            }
        ]
    },
    {
        "sentence": "Catholic priest and missionary Father Louis Hennepin accompanied fellow French explorer Rene - Robert Cavelier , Sieur de La Salle on the ship \" Le Griffon \" in exploring the Great Lakes in 1679 .",
        "relations": [
            {
                "head": {
                    "name": "Rene - Robert Cavelier , Sieur de La Salle",
                    "type": "",
                    "pos": []
                },
                "type": "religion",
                "tail": {
                    "name": "Catholic",
                    "type": "",
                    "pos": []
                }
            }
        ]
    },
    {
        "sentence": "Between January 1912 and January 1913 he enjoyed a short but intense friendship with the mystical Catholic writer Jakub Deml .",
        "relations": [
            {
                "head": {
                    "name": "Jakub Deml",
                    "type": "",
                    "pos": []
                },
                "type": "religion",
                "tail": {
                    "name": "Catholic",
                    "type": "",
                    "pos": []
                }
            }
        ]
    },
    {
        "sentence": "Prime Minister Edi Rama ( himself of Catholic and Orthodox extraction with a Muslim wife Rama : Jam katolik , fmijt e par i kam ortodoks , gruan e kam myslimane \" .",
        "relations": [
            {
                "head": {
                    "name": "Edi Rama",
                    "type": "",
                    "pos": []
                },
                "type": "religion",
                "tail": {
                    "name": "Catholic",
                    "type": "",
                    "pos": []
                }
            }
        ]
    },
    {
        "sentence": "Umaswati 's \" Tattvartha Sutras \" are accepted as authoritative texts by all Jain traditions .",
        "relations": [
            {
                "head": {
                    "name": "Umaswati",
                    "type": "",
                    "pos": []
                },
                "type": "religion",
                "tail": {
                    "name": "Jain",
                    "type": "",
                    "pos": []
                }
            }
        ]
    },
    {
        "sentence": "When Christianity became the official religion of the Roman Empire , Pope Leo I began using the title Pontifex Maximus around 440 to emphasize the authority of the Pope .",
        "relations": [
            {
                "head": {
                    "name": "Pope Leo I",
                    "type": "",
                    "pos": []
                },
                "type": "religion",
                "tail": {
                    "name": "Christianity",
                    "type": "",
                    "pos": []
                }
            }
        ]
    },
    {
        "sentence": "The Oblates of St. Joseph is a Catholic religious institute founded on 14 March 1878 by St. Joseph Marello .",
        "relations": [
            {
                "head": {
                    "name": "Joseph Marello",
                    "type": "",
                    "pos": []
                },
                "type": "religion",
                "tail": {
                    "name": "Catholic",
                    "type": "",
                    "pos": []
                }
            }
        ]
    },
    {
        "sentence": "Jetsun Lobsang Tenzin Rinpoche ( 1937 – 21 April 2017 ) was the 103rd Ganden Tripa ( spiritual leader ) of the Gelug school of Tibetan Buddhism .",
        "relations": [
            {
                "head": {
                    "name": "Ganden Tripa",
                    "type": "",
                    "pos": []
                },
                "type": "religion",
                "tail": {
                    "name": "Tibetan Buddhism",
                    "type": "",
                    "pos": []
                }
            }
        ]
    },
    {
        "sentence": "From Louisville , they traveled south to the area of Bardstown to meet with Stephen Badin , the first Catholic priest ordained in the United States .",
        "relations": [
            {
                "head": {
                    "name": "Stephen Badin",
                    "type": "",
                    "pos": []
                },
                "type": "religion",
                "tail": {
                    "name": "Catholic",
                    "type": "",
                    "pos": []
                }
            }
        ]
    },
    {
        "sentence": "Yehuda Chitrik was born in 1899 in Krasnaluk , a small Jewish shtetl in Russia , to a prominent Lubavitch family that traces its roots to the foremost Chassidim of the Alter Rebbe .",
        "relations": [
            {
                "head": {
                    "name": "Yehuda Chitrik",
                    "type": "",
                    "pos": []
                },
                "type": "religion",
                "tail": {
                    "name": "Jewish",
                    "type": "",
                    "pos": []
                }
            }
        ]
    },
    {
        "sentence": "Matthew William Peters ( 1742 – 20 March 1814 ) was an English portrait and genre painter who later became an Anglican clergyman and chaplain to George IV .",
        "relations": [
            {
                "head": {
                    "name": "George IV",
                    "type": "",
                    "pos": []
                },
                "type": "religion",
                "tail": {
                    "name": "Anglican",
                    "type": "",
                    "pos": []
                }
            }
        ]
    },
    {
        "sentence": "Alternatively , after Alfred the Great had driven the Danes out of the City of London and they had been required to accept Christianity , Alfred stipulated the building of the church .",
        "relations": [
            {
                "head": {
                    "name": "Alfred the Great",
                    "type": "",
                    "pos": []
                },
                "type": "religion",
                "tail": {
                    "name": "Christianity",
                    "type": "",
                    "pos": []
                }
            }
        ]
    },
    {
        "sentence": "Erastus Snow , a Mormon leader , invited the family to join a pioneer company funded by the Mormon church for the less fortunate .",
        "relations": [
            {
                "head": {
                    "name": "Erastus Snow",
                    "type": "",
                    "pos": []
                },
                "type": "religion",
                "tail": {
                    "name": "Mormon church",
                    "type": "",
                    "pos": []
                }
            }
        ]
    },
    {
        "sentence": "He was born into a Jewish family in Dusseldorf ; one of his brothers was Heinrich Heine .",
        "relations": [
            {
                "head": {
                    "name": "Heinrich Heine",
                    "type": "",
                    "pos": []
                },
                "type": "religion",
                "tail": {
                    "name": "Jewish",
                    "type": "",
                    "pos": []
                }
            }
        ]
    },
    {
        "sentence": "According to a long - standing Jewish tradition , it is the tomb of Simeon the Just and his students .",
        "relations": [
            {
                "head": {
                    "name": "Simeon the Just",
                    "type": "",
                    "pos": []
                },
                "type": "religion",
                "tail": {
                    "name": "Jewish",
                    "type": "",
                    "pos": []
                }
            }
        ]
    },
    {
        "sentence": "Julia Jackson was a Hoodoo practitioner from New Orleans .",
        "relations": [
            {
                "head": {
                    "name": "Julia Jackson",
                    "type": "",
                    "pos": []
                },
                "type": "religion",
                "tail": {
                    "name": "Hoodoo",
                    "type": "",
                    "pos": []
                }
            }
        ]
    },
    {
        "sentence": "Maria al - Qibtiyya was an Egyptian Coptic Christian slave , sent as a gift to Muhammad from Muqawqis , a Byzantine official . A.",
        "relations": [
            {
                "head": {
                    "name": "Maria al - Qibtiyya",
                    "type": "",
                    "pos": []
                },
                "type": "religion",
                "tail": {
                    "name": "Coptic Christian",
                    "type": "",
                    "pos": []
                }
            }
        ]
    },
    {
        "sentence": "Following the death of Pope Pius XI on 10 February 1939 , all 62 cardinals of the Catholic Church met in the papal conclave of 1939 on 1 March .",
        "relations": [
            {
                "head": {
                    "name": "Pope Pius XI",
                    "type": "",
                    "pos": []
                },
                "type": "religion",
                "tail": {
                    "name": "Catholic Church",
                    "type": "",
                    "pos": []
                }
            }
        ]
    },
    {
        "sentence": "These meditation practices are named after Brahma , a god also found in Hinduism texts as well as Jainism text wherein he is equated with Rishabhanatha – the first Tirthankara in Jaina tradition .",
        "relations": [
            {
                "head": {
                    "name": "Tirthankara",
                    "type": "",
                    "pos": []
                },
                "type": "religion",
                "tail": {
                    "name": "Jainism",
                    "type": "",
                    "pos": []
                }
            }
        ]
    },
    {
        "sentence": "The \" 30 Rock \" episode \" The Fighting Irish \" , Catholic guilt is described by Jack Donaghy ( Alec Baldwin ) .",
        "relations": [
            {
                "head": {
                    "name": "Alec Baldwin",
                    "type": "",
                    "pos": []
                },
                "type": "religion",
                "tail": {
                    "name": "Catholic",
                    "type": "",
                    "pos": []
                }
            }
        ]
    },
    {
        "sentence": "Taranatha attests that Gopala was a staunch Buddhist and a major patron of Buddhism .",
        "relations": [
            {
                "head": {
                    "name": "Gopala",
                    "type": "",
                    "pos": []
                },
                "type": "religion",
                "tail": {
                    "name": "Buddhism",
                    "type": "",
                    "pos": []
                }
            }
        ]
    },
    {
        "sentence": "These festivals attract an international audience , with the largest one in Egypt attracting up to three million people honouring Ahmad al - Badawi , a local 13th - century Sufi saint .",
        "relations": [
            {
                "head": {
                    "name": "Ahmad al - Badawi",
                    "type": "",
                    "pos": []
                },
                "type": "religion",
                "tail": {
                    "name": "Sufi",
                    "type": "",
                    "pos": []
                }
            }
        ]
    },
    {
        "sentence": "He was ordained a Catholic priest in Krakow on 21 May 1972 by Cardinal Karol Wojtya , the future Pope John Paul II .",
        "relations": [
            {
                "head": {
                    "name": "Cardinal",
                    "type": "",
                    "pos": []
                },
                "type": "religion",
                "tail": {
                    "name": "Catholic",
                    "type": "",
                    "pos": []
                }
            }
        ]
    },
    {
        "sentence": "Neither \" Pacandus \" nor \" Acandus \" is included in the current list of titular sees recognized by the Catholic Church .",
        "relations": [
            {
                "head": {
                    "name": "Pacandus",
                    "type": "",
                    "pos": []
                },
                "type": "religion",
                "tail": {
                    "name": "Catholic Church",
                    "type": "",
                    "pos": []
                }
            }
        ]
    },
    {
        "sentence": "Mitro Repo ( born September 3 , 1958 ) is a Finnish Orthodox Christian priest .",
        "relations": [
            {
                "head": {
                    "name": "Mitro Repo",
                    "type": "",
                    "pos": []
                },
                "type": "religion",
                "tail": {
                    "name": "Orthodox Christian",
                    "type": "",
                    "pos": []
                }
            }
        ]
    },
    {
        "sentence": "Isaac M. Wise Temple is the historic temple erected for Rabbi Isaac Mayer Wise who was the founder of American Reform Judaism .",
        "relations": [
            {
                "head": {
                    "name": "Isaac Mayer Wise",
                    "type": "",
                    "pos": []
                },
                "type": "religion",
                "tail": {
                    "name": "Reform Judaism",
                    "type": "",
                    "pos": []
                }
            }
        ]
    },
    {
        "sentence": "As a Catholic , Roquelaure played an important role in convincing Henry to adopt that faith to strengthen his hold on the French crown .",
        "relations": [
            {
                "head": {
                    "name": "Henry",
                    "type": "",
                    "pos": []
                },
                "type": "religion",
                "tail": {
                    "name": "Catholic",
                    "type": "",
                    "pos": []
                }
            }
        ]
    },
    {
        "sentence": "In Paris , Orloff became friendly with other young Jewish artists , among them Marc Chagall , Jacques Lipchitz , Amedeo Modigliani , Pascin , Chaim Soutine , and Ossip Zadkine .",
        "relations": [
            {
                "head": {
                    "name": "Amedeo Modigliani",
                    "type": "",
                    "pos": []
                },
                "type": "religion",
                "tail": {
                    "name": "Jewish",
                    "type": "",
                    "pos": []
                }
            }
        ]
    },
    {
        "sentence": "The Catholic Church restored the diocese on 4 March 1878 , by decree of Pope Leo XIII .",
        "relations": [
            {
                "head": {
                    "name": "Pope Leo XIII",
                    "type": "",
                    "pos": []
                },
                "type": "religion",
                "tail": {
                    "name": "Catholic Church",
                    "type": "",
                    "pos": []
                }
            }
        ]
    },
    {
        "sentence": "The Church of Jesus Christ of Latter - day Saints was first introduced in Bedford and Kempston by a missionary called Willard Richards on 1 August 1837 .",
        "relations": [
            {
                "head": {
                    "name": "Willard Richards",
                    "type": "",
                    "pos": []
                },
                "type": "religion",
                "tail": {
                    "name": "The Church of Jesus Christ of Latter - day Saints",
                    "type": "",
                    "pos": []
                }
            }
        ]
    },
    {
        "sentence": "North Greenville University , a private institution of higher education affiliated with the Southern Baptist Convention , is located in Tigerville .",
        "relations": [
            {
                "head": {
                    "name": "North Greenville University",
                    "type": "",
                    "pos": []
                },
                "type": "religion",
                "tail": {
                    "name": "Southern Baptist Convention",
                    "type": "",
                    "pos": []
                }
            }
        ]
    },
    {
        "sentence": "The humanist was well - regarded by his peers , including the Catholic Johannes Dantiscus .",
        "relations": [
            {
                "head": {
                    "name": "Johannes Dantiscus",
                    "type": "",
                    "pos": []
                },
                "type": "religion",
                "tail": {
                    "name": "Catholic",
                    "type": "",
                    "pos": []
                }
            }
        ]
    },
    {
        "sentence": "Kurdish Christians ( Kurdish : \" \") are Kurds who follow Christianity .",
        "relations": [
            {
                "head": {
                    "name": "Kurds",
                    "type": "",
                    "pos": []
                },
                "type": "religion",
                "tail": {
                    "name": "Christianity",
                    "type": "",
                    "pos": []
                }
            }
        ]
    },
    {
        "sentence": "Evans wrote several books about Christianity in Wales , including accounts of the revivals of 1859 and 1904–05 , as well as biographies of Daniel Rowland , Howell Harris , and William Williams Pantycelyn .",
        "relations": [
            {
                "head": {
                    "name": "Howell Harris",
                    "type": "",
                    "pos": []
                },
                "type": "religion",
                "tail": {
                    "name": "Christianity",
                    "type": "",
                    "pos": []
                }
            }
        ]
    },
    {
        "sentence": "While King Joo I later reverted to his traditional beliefs , Afonso I established Christianity as the state religion of his kingdom .",
        "relations": [
            {
                "head": {
                    "name": "Afonso I",
                    "type": "",
                    "pos": []
                },
                "type": "religion",
                "tail": {
                    "name": "Christianity",
                    "type": "",
                    "pos": []
                }
            }
        ]
    },
    {
        "sentence": "William Stang ( April 21 , 1854 – February 2 , 1907 ) was a German - born prelate of the Catholic Church .",
        "relations": [
            {
                "head": {
                    "name": "William Stang",
                    "type": "",
                    "pos": []
                },
                "type": "religion",
                "tail": {
                    "name": "Catholic Church",
                    "type": "",
                    "pos": []
                }
            }
        ]
    },
    {
        "sentence": "Granville Oral Roberts ( January 24 , 1918  – December 15 , 2009 ) was an American Charismatic Christian televangelist , ordained in both the Pentecostal Holiness and United Methodist churches .",
        "relations": [
            {
                "head": {
                    "name": "Pentecostal Holiness",
                    "type": "",
                    "pos": []
                },
                "type": "religion",
                "tail": {
                    "name": "Christian",
                    "type": "",
                    "pos": []
                }
            }
        ]
    },
    {
        "sentence": "Pope Damasus I ( 305 – 384 ) was active in defending the Catholic Church against the threat of schisms .",
        "relations": [
            {
                "head": {
                    "name": "Pope Damasus I",
                    "type": "",
                    "pos": []
                },
                "type": "religion",
                "tail": {
                    "name": "Catholic Church",
                    "type": "",
                    "pos": []
                }
            }
        ]
    },
    {
        "sentence": "Shwekey supports his family through his albums , performances at Jewish weddings , and concerts .",
        "relations": [
            {
                "head": {
                    "name": "Shwekey",
                    "type": "",
                    "pos": []
                },
                "type": "religion",
                "tail": {
                    "name": "Jewish",
                    "type": "",
                    "pos": []
                }
            }
        ]
    },
    {
        "sentence": "Like Roanoke College , it was affiliated with the Evangelical Lutheran Church in America .",
        "relations": [
            {
                "head": {
                    "name": "Roanoke College",
                    "type": "",
                    "pos": []
                },
                "type": "religion",
                "tail": {
                    "name": "Evangelical Lutheran Church in America",
                    "type": "",
                    "pos": []
                }
            }
        ]
    },
    {
        "sentence": "The Slavic population followed Orthodox Christianity , while the rest were mostly Sunni Muslims .",
        "relations": [
            {
                "head": {
                    "name": "Slavic",
                    "type": "",
                    "pos": []
                },
                "type": "religion",
                "tail": {
                    "name": "Orthodox Christianity",
                    "type": "",
                    "pos": []
                }
            }
        ]
    },
    {
        "sentence": "Cyriakus Schneegass (; , 5 October 1546 – 23 October 1597 ) was a German Lutheran pastor , hymn writer , composer and music theorist .",
        "relations": [
            {
                "head": {
                    "name": "Cyriakus Schneegass",
                    "type": "",
                    "pos": []
                },
                "type": "religion",
                "tail": {
                    "name": "Lutheran",
                    "type": "",
                    "pos": []
                }
            }
        ]
    },
    {
        "sentence": "The three main religions in this region are Mahayana Buddhism ( Kinh  Vietnamese ) ; Theravada Buddhism ( Khmer ) , and Sunni Islam ( Chams ) .",
        "relations": [
            {
                "head": {
                    "name": "Chams",
                    "type": "",
                    "pos": []
                },
                "type": "religion",
                "tail": {
                    "name": "Sunni Islam",
                    "type": "",
                    "pos": []
                }
            }
        ]
    },
    {
        "sentence": "Bernays ' best known pupil was Samson Raphael Hirsch , the founder of \" neo - Orthodoxy \" .",
        "relations": [
            {
                "head": {
                    "name": "Samson Raphael Hirsch",
                    "type": "",
                    "pos": []
                },
                "type": "religion",
                "tail": {
                    "name": "neo - Orthodoxy",
                    "type": "",
                    "pos": []
                }
            }
        ]
    },
    {
        "sentence": "There , he befriended liberal and communist European , Jewish , and Indian students , among them Joe Slovo and Ruth First .",
        "relations": [
            {
                "head": {
                    "name": "Joe Slovo",
                    "type": "",
                    "pos": []
                },
                "type": "religion",
                "tail": {
                    "name": "Jewish",
                    "type": "",
                    "pos": []
                }
            }
        ]
    },
    {
        "sentence": "After three years of active service at All Souls Church in Washington , D.C. , Reeb was fully ordained as a Unitarian Universalist minister in 1962.Howlett , p. 131 .",
        "relations": [
            {
                "head": {
                    "name": "All Souls Church",
                    "type": "",
                    "pos": []
                },
                "type": "religion",
                "tail": {
                    "name": "Unitarian Universalist",
                    "type": "",
                    "pos": []
                }
            }
        ]
    },
    {
        "sentence": "Marko Jozinovi ( 28 March 1920 – 11 August 1994 ) was a Bosnian prelate of the Catholic Church .",
        "relations": [
            {
                "head": {
                    "name": "Marko Jozinovi",
                    "type": "",
                    "pos": []
                },
                "type": "religion",
                "tail": {
                    "name": "Catholic Church",
                    "type": "",
                    "pos": []
                }
            }
        ]
    },
    {
        "sentence": "Muhlenberg College , a liberal arts college loosely affiliated with the Evangelical Lutheran Church in America , like Cedar Crest , is located in Allentown 's West End .",
        "relations": [
            {
                "head": {
                    "name": "Muhlenberg College",
                    "type": "",
                    "pos": []
                },
                "type": "religion",
                "tail": {
                    "name": "Evangelical Lutheran Church in America",
                    "type": "",
                    "pos": []
                }
            }
        ]
    },
    {
        "sentence": "On 18 September 2010 Vorderman , a Catholic , co - presented events leading up to the Papal Vigil in Hyde Park , alongside author Frank Cottrell Boyce .",
        "relations": [
            {
                "head": {
                    "name": "Frank Cottrell Boyce",
                    "type": "",
                    "pos": []
                },
                "type": "religion",
                "tail": {
                    "name": "Catholic",
                    "type": "",
                    "pos": []
                }
            }
        ]
    },
    {
        "sentence": "The prelacy of the Diocese of Kotayk of the Armenian Apostolic Church is headquartered in Hrazdan .",
        "relations": [
            {
                "head": {
                    "name": "Diocese of Kotayk",
                    "type": "",
                    "pos": []
                },
                "type": "religion",
                "tail": {
                    "name": "Armenian Apostolic Church",
                    "type": "",
                    "pos": []
                }
            }
        ]
    },
    {
        "sentence": "Sociologist Andrew Greeley , an ordained Catholic priest at the University of Chicago , undertook a series of national surveys of Catholics in the late 20th century .",
        "relations": [
            {
                "head": {
                    "name": "Andrew Greeley",
                    "type": "",
                    "pos": []
                },
                "type": "religion",
                "tail": {
                    "name": "Catholic",
                    "type": "",
                    "pos": []
                }
            }
        ]
    },
    {
        "sentence": "Evelyn Waugh 's \" Brideshead Revisited \" involves guilt in the Catholic religion .",
        "relations": [
            {
                "head": {
                    "name": "Evelyn Waugh",
                    "type": "",
                    "pos": []
                },
                "type": "religion",
                "tail": {
                    "name": "Catholic",
                    "type": "",
                    "pos": []
                }
            }
        ]
    },
    {
        "sentence": "Among Catholic theologians , writers such as theologian Francois Fenelon and philosopher Claude Buffier ( 1661 - 1737 ) gave an anti - Cartesian defense of common sense as a foundation for knowledge .",
        "relations": [
            {
                "head": {
                    "name": "Francois Fenelon",
                    "type": "",
                    "pos": []
                },
                "type": "religion",
                "tail": {
                    "name": "Catholic",
                    "type": "",
                    "pos": []
                }
            }
        ]
    },
    {
        "sentence": "During the first year of the war , the future anti - Nazi Lutheran pastor Martin Niemoller served aboard the ship as an officer .",
        "relations": [
            {
                "head": {
                    "name": "Martin Niemoller",
                    "type": "",
                    "pos": []
                },
                "type": "religion",
                "tail": {
                    "name": "Lutheran",
                    "type": "",
                    "pos": []
                }
            }
        ]
    },
    {
        "sentence": "By the Jesuits he converted to the Latin Church and later , supported by Metropolitan Josyf Veliamyn Rutsky , he joined the Greek - Catholic Church .",
        "relations": [
            {
                "head": {
                    "name": "Josyf Veliamyn Rutsky",
                    "type": "",
                    "pos": []
                },
                "type": "religion",
                "tail": {
                    "name": "Catholic Church",
                    "type": "",
                    "pos": []
                }
            }
        ]
    },
    {
        "sentence": "Hooker 's emphasis on Scripture , reason , and tradition considerably influenced the development of Anglicanism , as well as many political philosophers , including John Locke .",
        "relations": [
            {
                "head": {
                    "name": "John Locke",
                    "type": "",
                    "pos": []
                },
                "type": "religion",
                "tail": {
                    "name": "Anglicanism",
                    "type": "",
                    "pos": []
                }
            }
        ]
    },
    {
        "sentence": "\" The Zoroastrians who remained in Persia ( modern Iran ) after the Arab – Muslim conquest ( 7th century AD ) had a long history as outcasts .",
        "relations": [
            {
                "head": {
                    "name": "Persia",
                    "type": "",
                    "pos": []
                },
                "type": "religion",
                "tail": {
                    "name": "Zoroastrians",
                    "type": "",
                    "pos": []
                }
            }
        ]
    },
    {
        "sentence": "After the death of Mary of Guise , and the conclusion of the Siege of Leith , Scotland became a Protestant country with a Catholic monarch .",
        "relations": [
            {
                "head": {
                    "name": "Mary of Guise",
                    "type": "",
                    "pos": []
                },
                "type": "religion",
                "tail": {
                    "name": "Catholic",
                    "type": "",
                    "pos": []
                }
            }
        ]
    },
    {
        "sentence": "Siggava responded by asking Tissa a question about the \" Cittayamaka \" which Tissa was not able to answer , and he expressed a desire to learn the dharma , converting to Buddhism .",
        "relations": [
            {
                "head": {
                    "name": "Tissa",
                    "type": "",
                    "pos": []
                },
                "type": "religion",
                "tail": {
                    "name": "Buddhism",
                    "type": "",
                    "pos": []
                }
            }
        ]
    },
    {
        "sentence": "He was a Catholic , whereas Godepert was an Arian .",
        "relations": [
            {
                "head": {
                    "name": "Godepert",
                    "type": "",
                    "pos": []
                },
                "type": "religion",
                "tail": {
                    "name": "Arian",
                    "type": "",
                    "pos": []
                }
            }
        ]
    },
    {
        "sentence": "During the course of negotiations , Netanyahu followed the precedent of Israel 's former Prime Minister Ehud Olmert and made recognition of Israel as a Jewish state a requirement for peace .",
        "relations": [
            {
                "head": {
                    "name": "Ehud Olmert",
                    "type": "",
                    "pos": []
                },
                "type": "religion",
                "tail": {
                    "name": "Jewish",
                    "type": "",
                    "pos": []
                }
            }
        ]
    },
    {
        "sentence": "After the disastrous Tarnovo rebellions ( 1593 and 1680 ) Turks converted many villages in the region to Mohammedanism , many people from Vardun were killed or banished .",
        "relations": [
            {
                "head": {
                    "name": "Turks",
                    "type": "",
                    "pos": []
                },
                "type": "religion",
                "tail": {
                    "name": "Mohammedanism",
                    "type": "",
                    "pos": []
                }
            }
        ]
    },
    {
        "sentence": "Under such circumstances , Stephen Bancsa acted as \" de facto \" head of the Catholic Church in Hungary .",
        "relations": [
            {
                "head": {
                    "name": "Stephen Bancsa",
                    "type": "",
                    "pos": []
                },
                "type": "religion",
                "tail": {
                    "name": "Catholic Church",
                    "type": "",
                    "pos": []
                }
            }
        ]
    },
    {
        "sentence": "Two Catholic Jesuit writers , Manuel Lacunza ( 1731 - 1801 ) and Francisco Ribera ( 1537 - 1591 ) , proposed the futurist view .",
        "relations": [
            {
                "head": {
                    "name": "Manuel Lacunza",
                    "type": "",
                    "pos": []
                },
                "type": "religion",
                "tail": {
                    "name": "Catholic",
                    "type": "",
                    "pos": []
                }
            }
        ]
    },
    {
        "sentence": "At the same school he met the Catholic conservative organization Alleanza Cattolica which he joined in 1972 .",
        "relations": [
            {
                "head": {
                    "name": "Alleanza Cattolica",
                    "type": "",
                    "pos": []
                },
                "type": "religion",
                "tail": {
                    "name": "Catholic",
                    "type": "",
                    "pos": []
                }
            }
        ]
    },
    {
        "sentence": "Giovanni e Paulo ( Monte Celio ) , Charles Theodore Murr was ordained a Roman Catholic priest , Pericle Cardinal Felici ordaining .",
        "relations": [
            {
                "head": {
                    "name": "Pericle Cardinal Felici",
                    "type": "",
                    "pos": []
                },
                "type": "religion",
                "tail": {
                    "name": "Catholic",
                    "type": "",
                    "pos": []
                }
            }
        ]
    },
    {
        "sentence": "In the middle of the 19th  century the resident was Josiah Hudson , father of Charles Hudson who was an Anglican priest and an early mountaineer .",
        "relations": [
            {
                "head": {
                    "name": "Charles Hudson",
                    "type": "",
                    "pos": []
                },
                "type": "religion",
                "tail": {
                    "name": "Anglican",
                    "type": "",
                    "pos": []
                }
            }
        ]
    },
    {
        "sentence": "Marcello Bartolucci ( born 9 April 1944 ) is an Italian prelate of the Catholic Church .",
        "relations": [
            {
                "head": {
                    "name": "Marcello Bartolucci",
                    "type": "",
                    "pos": []
                },
                "type": "religion",
                "tail": {
                    "name": "Catholic Church",
                    "type": "",
                    "pos": []
                }
            }
        ]
    },
    {
        "sentence": "Ideologically , 19th century Catholic missionaries in Vietnam taught their Vietnamese converts the doctrines expounded by 17th century missionary Alexandre de Rhodes in his seminal bilingual Latin - Vietnamese Catechism .",
        "relations": [
            {
                "head": {
                    "name": "Alexandre de Rhodes",
                    "type": "",
                    "pos": []
                },
                "type": "religion",
                "tail": {
                    "name": "Catholic",
                    "type": "",
                    "pos": []
                }
            }
        ]
    },
    {
        "sentence": "Harmer was recruited by Moshe Sharett , secretary of the Jewish Agency political department , when he visited Egypt in 1945 or 1946 .",
        "relations": [
            {
                "head": {
                    "name": "Moshe Sharett",
                    "type": "",
                    "pos": []
                },
                "type": "religion",
                "tail": {
                    "name": "Jewish",
                    "type": "",
                    "pos": []
                }
            }
        ]
    },
    {
        "sentence": "As a child he was educated in the Christian faith by Saint Wolfgang , bishop of Regensburg , and then studied at the Hildesheim Cathedral .",
        "relations": [
            {
                "head": {
                    "name": "Saint Wolfgang",
                    "type": "",
                    "pos": []
                },
                "type": "religion",
                "tail": {
                    "name": "Christian faith",
                    "type": "",
                    "pos": []
                }
            }
        ]
    },
    {
        "sentence": "Gabriel Naddaf ( , ; born August 18 , 1973 ) is an Israeli Greek Orthodox priest .",
        "relations": [
            {
                "head": {
                    "name": "Gabriel Naddaf",
                    "type": "",
                    "pos": []
                },
                "type": "religion",
                "tail": {
                    "name": "Greek Orthodox",
                    "type": "",
                    "pos": []
                }
            }
        ]
    },
    {
        "sentence": "Funding for the university was provided through the VU Association , the Christian organization founded by Abraham Kuyper , which was firmly rooted within the reformed Protestant community in the Netherlands .",
        "relations": [
            {
                "head": {
                    "name": "Abraham Kuyper",
                    "type": "",
                    "pos": []
                },
                "type": "religion",
                "tail": {
                    "name": "reformed Protestant",
                    "type": "",
                    "pos": []
                }
            }
        ]
    },
    {
        "sentence": "Both the Armenians and Assyrians were among the first peoples to convert to Christianity .",
        "relations": [
            {
                "head": {
                    "name": "Assyrians",
                    "type": "",
                    "pos": []
                },
                "type": "religion",
                "tail": {
                    "name": "Christianity",
                    "type": "",
                    "pos": []
                }
            }
        ]
    },
    {
        "sentence": "It was named for Catholic priest Edward Sorin , C.S.C ..",
        "relations": [
            {
                "head": {
                    "name": "Edward Sorin",
                    "type": "",
                    "pos": []
                },
                "type": "religion",
                "tail": {
                    "name": "Catholic",
                    "type": "",
                    "pos": []
                }
            }
        ]
    },
    {
        "sentence": "Rifkind was born in Edinburgh to a Jewish family that emigrated to Britain in the 1890s from Lithuania ; among his cousins are Leon and Samuel Brittan .",
        "relations": [
            {
                "head": {
                    "name": "Leon",
                    "type": "",
                    "pos": []
                },
                "type": "religion",
                "tail": {
                    "name": "Jewish",
                    "type": "",
                    "pos": []
                }
            }
        ]
    },
    {
        "sentence": "What added to the prestige of the city was Constantine 's favor of Christianity .",
        "relations": [
            {
                "head": {
                    "name": "Constantine",
                    "type": "",
                    "pos": []
                },
                "type": "religion",
                "tail": {
                    "name": "Christianity",
                    "type": "",
                    "pos": []
                }
            }
        ]
    },
    {
        "sentence": "Catholic spaces at the university fall within the territorial jurisdiction of the Archdiocese of Washington , such as Dahlgren Chapel , the university 's principal Catholic place of worship .",
        "relations": [
            {
                "head": {
                    "name": "Dahlgren Chapel",
                    "type": "",
                    "pos": []
                },
                "type": "religion",
                "tail": {
                    "name": "Catholic",
                    "type": "",
                    "pos": []
                }
            }
        ]
    },
    {
        "sentence": "In 2003 , Archbishop Robin Eames , the Anglican Primate of All Ireland , was appointed by the Archbishop of Canterbury as Chairman of the Lambeth Commission on Communion .",
        "relations": [
            {
                "head": {
                    "name": "Robin Eames",
                    "type": "",
                    "pos": []
                },
                "type": "religion",
                "tail": {
                    "name": "Anglican",
                    "type": "",
                    "pos": []
                }
            }
        ]
    },
    {
        "sentence": "Zach Dasher received a bachelor 's degree in Business Administration from the Church of Christ - affiliated Harding University in Searcy , Arkansas .",
        "relations": [
            {
                "head": {
                    "name": "Harding University",
                    "type": "",
                    "pos": []
                },
                "type": "religion",
                "tail": {
                    "name": "Church of Christ",
                    "type": "",
                    "pos": []
                }
            }
        ]
    },
    {
        "sentence": "On June 11 , 1963 , Vietnamese Mahayana Buddhist Thich Qung c burned himself alive on a busy intersection in protest of the persecution of Buddhists under the current government .",
        "relations": [
            {
                "head": {
                    "name": "Thich Qung c",
                    "type": "",
                    "pos": []
                },
                "type": "religion",
                "tail": {
                    "name": "Mahayana",
                    "type": "",
                    "pos": []
                }
            }
        ]
    },
    {
        "sentence": "Sonneschein was an active rebbetzin in St. Louis and helped lead ladies ' meetings , choral societies , and later founded the Pioneers , a Jewish women 's literary society .",
        "relations": [
            {
                "head": {
                    "name": "rebbetzin",
                    "type": "",
                    "pos": []
                },
                "type": "religion",
                "tail": {
                    "name": "Jewish",
                    "type": "",
                    "pos": []
                }
            }
        ]
    },
    {
        "sentence": "Michael Joseph Kaniecki , SJ ( April 13 , 1935 – August 6 , 2000 ) was a 20th - century bishop in the Catholic Church in the United States .",
        "relations": [
            {
                "head": {
                    "name": "Michael Joseph Kaniecki",
                    "type": "",
                    "pos": []
                },
                "type": "religion",
                "tail": {
                    "name": "Catholic Church",
                    "type": "",
                    "pos": []
                }
            }
        ]
    },
    {
        "sentence": "During the late Middle Ages , dissenters such as John Wycliff and John Huss called for a restoration of a primitive form of Christianity , but they were driven underground .",
        "relations": [
            {
                "head": {
                    "name": "John Huss",
                    "type": "",
                    "pos": []
                },
                "type": "religion",
                "tail": {
                    "name": "Christianity",
                    "type": "",
                    "pos": []
                }
            }
        ]
    },
    {
        "sentence": "It became the seat of the Georgian Diocese of the Armenian Apostolic Church after the Vank Cathedral was demolished by Soviet authorities in the 1930s .",
        "relations": [
            {
                "head": {
                    "name": "Vank Cathedral",
                    "type": "",
                    "pos": []
                },
                "type": "religion",
                "tail": {
                    "name": "Armenian Apostolic Church",
                    "type": "",
                    "pos": []
                }
            }
        ]
    },
    {
        "sentence": "Vytautas responded that while Samogitia was ruled by a military order , established to spread Christianity , Samogitians were not yet baptized .",
        "relations": [
            {
                "head": {
                    "name": "Vytautas",
                    "type": "",
                    "pos": []
                },
                "type": "religion",
                "tail": {
                    "name": "Christianity",
                    "type": "",
                    "pos": []
                }
            }
        ]
    },
    {
        "sentence": "Since the election of Herbert Lehman to the Senate in 1948 , the upper house has also contained at least one Jewish member .",
        "relations": [
            {
                "head": {
                    "name": "Herbert Lehman",
                    "type": "",
                    "pos": []
                },
                "type": "religion",
                "tail": {
                    "name": "Jewish",
                    "type": "",
                    "pos": []
                }
            }
        ]
    },
    {
        "sentence": "Neminatha was the predecessor of Parshvanatha , 84,000 years earlier , and 22nd Tirthankara of the Jain tradition .",
        "relations": [
            {
                "head": {
                    "name": "Neminatha",
                    "type": "",
                    "pos": []
                },
                "type": "religion",
                "tail": {
                    "name": "Jain",
                    "type": "",
                    "pos": []
                }
            }
        ]
    },
    {
        "sentence": "On May 23 , 2016 , she was named the 24th president of Loyola University Chicago , a Jesuit , Catholic university in Chicago , Illinois .",
        "relations": [
            {
                "head": {
                    "name": "Loyola University Chicago",
                    "type": "",
                    "pos": []
                },
                "type": "religion",
                "tail": {
                    "name": "Catholic",
                    "type": "",
                    "pos": []
                }
            }
        ]
    },
    {
        "sentence": "\" Catholic convert , political commentator Robert Novak dies \" .",
        "relations": [
            {
                "head": {
                    "name": "Robert Novak",
                    "type": "",
                    "pos": []
                },
                "type": "religion",
                "tail": {
                    "name": "Catholic",
                    "type": "",
                    "pos": []
                }
            }
        ]
    },
    {
        "sentence": "In 2003 , Bishop Jean - Louis Plouffe argued that future - Prime Minister Paul Martin would not be truly Catholic if his government recognized same - sex marriage .",
        "relations": [
            {
                "head": {
                    "name": "Paul Martin",
                    "type": "",
                    "pos": []
                },
                "type": "religion",
                "tail": {
                    "name": "Catholic",
                    "type": "",
                    "pos": []
                }
            }
        ]
    },
    {
        "sentence": "History of Buddhism in India and Tibet ( ) was a pseudo - historical work written by Buton Rinchen Drub , a famous Sakya master in 1322 .",
        "relations": [
            {
                "head": {
                    "name": "Buton Rinchen Drub",
                    "type": "",
                    "pos": []
                },
                "type": "religion",
                "tail": {
                    "name": "Sakya",
                    "type": "",
                    "pos": []
                }
            }
        ]
    },
    {
        "sentence": "Moritz Steinschneider referred to the \" Hochschule \" as a \" new ghetto of Jewish learning , \" which he felt could ultimately not produce the standards of scholarship achieved in the university setting .",
        "relations": [
            {
                "head": {
                    "name": "Moritz Steinschneider",
                    "type": "",
                    "pos": []
                },
                "type": "religion",
                "tail": {
                    "name": "Jewish",
                    "type": "",
                    "pos": []
                }
            }
        ]
    },
    {
        "sentence": "In 1915 the Lebanese Druze leader Shakib Arslan arrived at the fortress with 120 Druze volunteers hoping to join the Turkish offensive against the Suez Canal .",
        "relations": [
            {
                "head": {
                    "name": "Shakib Arslan",
                    "type": "",
                    "pos": []
                },
                "type": "religion",
                "tail": {
                    "name": "Druze",
                    "type": "",
                    "pos": []
                }
            }
        ]
    },
    {
        "sentence": "Denis Katsyv is a Ukrainian - Jewish businessman based in Moscow and owner of Prevezon Holdings Limited .",
        "relations": [
            {
                "head": {
                    "name": "Denis Katsyv",
                    "type": "",
                    "pos": []
                },
                "type": "religion",
                "tail": {
                    "name": "Jewish",
                    "type": "",
                    "pos": []
                }
            }
        ]
    },
    {
        "sentence": "He graduated from the University of Lund in 1848 and was ordained at Vaxjo Cathedral into the Diocese of Vaxjo of the Church of Sweden .",
        "relations": [
            {
                "head": {
                    "name": "Vaxjo Cathedral",
                    "type": "",
                    "pos": []
                },
                "type": "religion",
                "tail": {
                    "name": "Church of Sweden",
                    "type": "",
                    "pos": []
                }
            }
        ]
    },
    {
        "sentence": "The Saint Anne Parish Church , also known as Santa Ana Church or the Archdiocesan Shrine of St. Anne , is a Roman Catholic Church located at Barangay Sta .",
        "relations": [
            {
                "head": {
                    "name": "Saint Anne Parish Church",
                    "type": "",
                    "pos": []
                },
                "type": "religion",
                "tail": {
                    "name": "Roman Catholic Church",
                    "type": "",
                    "pos": []
                }
            }
        ]
    },
    {
        "sentence": "While no Norwegian monarch has been crowned in nearly a century , Olav V instituted a \" consecration \" ceremony , wherein he received the church 's blessing , to inaugurate his reign .",
        "relations": [
            {
                "head": {
                    "name": "Olav V",
                    "type": "",
                    "pos": []
                },
                "type": "religion",
                "tail": {
                    "name": "church",
                    "type": "",
                    "pos": []
                }
            }
        ]
    },
    {
        "sentence": "A similar story occurs in the Jewish tradition , where it is David who is being chased by King Saul .",
        "relations": [
            {
                "head": {
                    "name": "David",
                    "type": "",
                    "pos": []
                },
                "type": "religion",
                "tail": {
                    "name": "Jewish",
                    "type": "",
                    "pos": []
                }
            }
        ]
    },
    {
        "sentence": "On the other hand , in a letter to Hovevei Zion activist , Wax accused Theodor Herzl and his fellow agitators for Jewish statehood of being the destroyers , rather than champions , of Zion .",
        "relations": [
            {
                "head": {
                    "name": "Theodor Herzl",
                    "type": "",
                    "pos": []
                },
                "type": "religion",
                "tail": {
                    "name": "Jewish",
                    "type": "",
                    "pos": []
                }
            }
        ]
    },
    {
        "sentence": "The story of Rama in Jainism is found in Ravisena 's Padmapurana(Lorebook of the Lotus ) is termed as one of the most artistic Jain Ramayana by Dundas .",
        "relations": [
            {
                "head": {
                    "name": "Ravisena",
                    "type": "",
                    "pos": []
                },
                "type": "religion",
                "tail": {
                    "name": "Jainism",
                    "type": "",
                    "pos": []
                }
            }
        ]
    },
    {
        "sentence": "His comments were widely trumpeted in Catholic newspapers , which cited it as the reason why he was able to stop a communist takeover of South Vietnam .",
        "relations": [
            {
                "head": {
                    "name": "South Vietnam",
                    "type": "",
                    "pos": []
                },
                "type": "religion",
                "tail": {
                    "name": "Catholic",
                    "type": "",
                    "pos": []
                }
            }
        ]
    },
    {
        "sentence": "These alternative refuge formulations are employed by those undertaking Deity Yoga and other tantric practices within the Tibetan Buddhist Vajrayana tradition as a means of recognizing the universality of Buddha Nature .",
        "relations": [
            {
                "head": {
                    "name": "Deity Yoga",
                    "type": "",
                    "pos": []
                },
                "type": "religion",
                "tail": {
                    "name": "Vajrayana",
                    "type": "",
                    "pos": []
                }
            }
        ]
    },
    {
        "sentence": "Jonathan Hugh Frost ( born 26 September 1964 ) is the Bishop of Southampton , a suffragan bishop in the Church of England Diocese of Winchester .",
        "relations": [
            {
                "head": {
                    "name": "Bishop of Southampton",
                    "type": "",
                    "pos": []
                },
                "type": "religion",
                "tail": {
                    "name": "Church of England",
                    "type": "",
                    "pos": []
                }
            }
        ]
    },
    {
        "sentence": "At the same time , he patronized a number of Shia scholars such as al - Mufid , and sponsored the renovation of a number of important Shia shrines .",
        "relations": [
            {
                "head": {
                    "name": "al - Mufid",
                    "type": "",
                    "pos": []
                },
                "type": "religion",
                "tail": {
                    "name": "Shia",
                    "type": "",
                    "pos": []
                }
            }
        ]
    },
    {
        "sentence": "In 1783 they became the first company of Volunteers in Ireland to \" defiantly \" admit Catholics into their ranks , and in May 1784 attended mass at St. Mary 's chapel .",
        "relations": [
            {
                "head": {
                    "name": "Ireland",
                    "type": "",
                    "pos": []
                },
                "type": "religion",
                "tail": {
                    "name": "Catholics",
                    "type": "",
                    "pos": []
                }
            }
        ]
    },
    {
        "sentence": "Johan Bonny was responsible for ecumenical relations between the Catholic Church and the Orthodox churches , mainly in the Middle East .",
        "relations": [
            {
                "head": {
                    "name": "Johan Bonny",
                    "type": "",
                    "pos": []
                },
                "type": "religion",
                "tail": {
                    "name": "Catholic Church",
                    "type": "",
                    "pos": []
                }
            }
        ]
    },
    {
        "sentence": "Guy Oseary has authored four books , including a book on Jewish influences in the music industry titled \" Jews Who Rock \" .",
        "relations": [
            {
                "head": {
                    "name": "Guy Oseary",
                    "type": "",
                    "pos": []
                },
                "type": "religion",
                "tail": {
                    "name": "Jewish",
                    "type": "",
                    "pos": []
                }
            }
        ]
    },
    {
        "sentence": "The Teutonic Order 's attempts to conquer Orthodox Russia ( particularly the Republics of Pskov and Novgorod ) , an enterprise endorsed by Pope Gregory IX , Christiansen , Erik ( 1997 ) .",
        "relations": [
            {
                "head": {
                    "name": "Pskov",
                    "type": "",
                    "pos": []
                },
                "type": "religion",
                "tail": {
                    "name": "Orthodox",
                    "type": "",
                    "pos": []
                }
            }
        ]
    },
    {
        "sentence": "A member of the Church of the Nazarene , he graduated from the Nazarene Theological Seminary in 1947 and received his PhD from the University of Glasgow in 1952 .",
        "relations": [
            {
                "head": {
                    "name": "Nazarene Theological Seminary",
                    "type": "",
                    "pos": []
                },
                "type": "religion",
                "tail": {
                    "name": "Church of the Nazarene",
                    "type": "",
                    "pos": []
                }
            }
        ]
    },
    {
        "sentence": "He adopted the Protestant doctrine , and fled to Antwerp where he met and assisted both William Tyndale and George Joye .",
        "relations": [
            {
                "head": {
                    "name": "William Tyndale",
                    "type": "",
                    "pos": []
                },
                "type": "religion",
                "tail": {
                    "name": "Protestant",
                    "type": "",
                    "pos": []
                }
            }
        ]
    },
    {
        "sentence": "It contains the key terms and ideas of Shaivism , such as Shiva , Rudra , Maheswara , Guru , Bhakti , Yoga , Atman , Brahman and self - knowledge .",
        "relations": [
            {
                "head": {
                    "name": "Shiva",
                    "type": "",
                    "pos": []
                },
                "type": "religion",
                "tail": {
                    "name": "Shaivism",
                    "type": "",
                    "pos": []
                }
            }
        ]
    },
    {
        "sentence": "On 1 January 2008 the College was renamed and readdressed as \" St Boniface 's Catholic College \" at 21 \" Boniface Lane \" , Manadon Park , Plymouth .",
        "relations": [
            {
                "head": {
                    "name": "St Boniface",
                    "type": "",
                    "pos": []
                },
                "type": "religion",
                "tail": {
                    "name": "Catholic",
                    "type": "",
                    "pos": []
                }
            }
        ]
    },
    {
        "sentence": "2004 . p. 104 Pure Land sutras were brought from the Gandhara region to China as early as 147 CE , when the Kushan monk Lokakema began translating the first Buddhist sutras into Chinese .",
        "relations": [
            {
                "head": {
                    "name": "Lokakema",
                    "type": "",
                    "pos": []
                },
                "type": "religion",
                "tail": {
                    "name": "Buddhist",
                    "type": "",
                    "pos": []
                }
            }
        ]
    },
    {
        "sentence": "Routledge , 2004 Richard the Lionheart , Christian leader of the Third Crusade , became to be seen as a contemporary and supporter of Robin Hood .",
        "relations": [
            {
                "head": {
                    "name": "Richard the Lionheart",
                    "type": "",
                    "pos": []
                },
                "type": "religion",
                "tail": {
                    "name": "Christian",
                    "type": "",
                    "pos": []
                }
            }
        ]
    },
    {
        "sentence": "Edythe Pauline Jones was born in Asheville , North Carolina , in 1922 , the daughter of Jacob Jones , an Episcopal clergyman , and teacher Jennie Dillard Jones .",
        "relations": [
            {
                "head": {
                    "name": "Edythe Pauline Jones",
                    "type": "",
                    "pos": []
                },
                "type": "religion",
                "tail": {
                    "name": "Episcopal",
                    "type": "",
                    "pos": []
                }
            }
        ]
    },
    {
        "sentence": "In the 18th century Hakuin Ekaku (   ? , 1686–1768 ) revived the Rinzai school .",
        "relations": [
            {
                "head": {
                    "name": "Hakuin Ekaku",
                    "type": "",
                    "pos": []
                },
                "type": "religion",
                "tail": {
                    "name": "Rinzai school",
                    "type": "",
                    "pos": []
                }
            }
        ]
    },
    {
        "sentence": "As a Catholic , she prepared her youngest son Frederick Eugen for a life in the Imperial Church .",
        "relations": [
            {
                "head": {
                    "name": "Frederick Eugen",
                    "type": "",
                    "pos": []
                },
                "type": "religion",
                "tail": {
                    "name": "Catholic",
                    "type": "",
                    "pos": []
                }
            }
        ]
    },
    {
        "sentence": "He had translated the Talmud and pressed 35 charges against it to Pope Gregory IX by quoting a series of alleged blasphemous passages about Christianity .",
        "relations": [
            {
                "head": {
                    "name": "Pope Gregory IX",
                    "type": "",
                    "pos": []
                },
                "type": "religion",
                "tail": {
                    "name": "Christianity",
                    "type": "",
                    "pos": []
                }
            }
        ]
    },
    {
        "sentence": "Asistencias ( \" sub - missions \" or \" contributing chapels \" ) were small - scale missions that regularly conducted Catholic religious services on days of obligation , but lacked a resident priest .",
        "relations": [
            {
                "head": {
                    "name": "Asistencias",
                    "type": "",
                    "pos": []
                },
                "type": "religion",
                "tail": {
                    "name": "Catholic",
                    "type": "",
                    "pos": []
                }
            }
        ]
    },
    {
        "sentence": "The oldest group consisted of the Ladino - speaking Sephardic Jewish communities in Galilee and the Judeo - Arabic speaking Musta'arabim who settled in Eretz Yisrael in the Ottoman and late Mamluk period .",
        "relations": [
            {
                "head": {
                    "name": "Yisrael",
                    "type": "",
                    "pos": []
                },
                "type": "religion",
                "tail": {
                    "name": "Jewish",
                    "type": "",
                    "pos": []
                }
            }
        ]
    },
    {
        "sentence": "The former essay is based on a lecture on Buddhism that Fazang gave to Empress Wu Zetian .",
        "relations": [
            {
                "head": {
                    "name": "Wu Zetian",
                    "type": "",
                    "pos": []
                },
                "type": "religion",
                "tail": {
                    "name": "Buddhism",
                    "type": "",
                    "pos": []
                }
            }
        ]
    },
    {
        "sentence": "St Michael 's College is a Lasallian Catholic school in the western suburbs of Adelaide , South Australia .",
        "relations": [
            {
                "head": {
                    "name": "school",
                    "type": "",
                    "pos": []
                },
                "type": "religion",
                "tail": {
                    "name": "Catholic",
                    "type": "",
                    "pos": []
                }
            }
        ]
    },
    {
        "sentence": "All Anglican churches in the district are part of the Diocese of Chichester , whose cathedral is in Chichester city .",
        "relations": [
            {
                "head": {
                    "name": "cathedral",
                    "type": "",
                    "pos": []
                },
                "type": "religion",
                "tail": {
                    "name": "Anglican",
                    "type": "",
                    "pos": []
                }
            }
        ]
    },
    {
        "sentence": "Welch College serves 385 students ( 2017 ) and is the national college of the 300,000-member Free Will Baptist denomination .",
        "relations": [
            {
                "head": {
                    "name": "Welch College",
                    "type": "",
                    "pos": []
                },
                "type": "religion",
                "tail": {
                    "name": "Free Will Baptist",
                    "type": "",
                    "pos": []
                }
            }
        ]
    },
    {
        "sentence": "The fate of Father ( Don ) Francesco Bonifacio was not the only violence committed against the Catholic Church of the former Italian territories ceded to Yugoslavia in 1945 .",
        "relations": [
            {
                "head": {
                    "name": "Francesco Bonifacio",
                    "type": "",
                    "pos": []
                },
                "type": "religion",
                "tail": {
                    "name": "Catholic Church",
                    "type": "",
                    "pos": []
                }
            }
        ]
    },
    {
        "sentence": "Vincent Madeley Harris ( October 14 , 1913 – March 31 , 1988 ) was an American clergyman of the Catholic Church ( Roman Rite ) .",
        "relations": [
            {
                "head": {
                    "name": "Vincent Madeley Harris",
                    "type": "",
                    "pos": []
                },
                "type": "religion",
                "tail": {
                    "name": "Catholic Church",
                    "type": "",
                    "pos": []
                }
            }
        ]
    },
    {
        "sentence": "In 2016 , Marshall gained notoriety after WikiLeaks published an email in which he questioned the faith of the Jewish candidate for the Democratic nomination , Bernie Sanders .",
        "relations": [
            {
                "head": {
                    "name": "Bernie Sanders",
                    "type": "",
                    "pos": []
                },
                "type": "religion",
                "tail": {
                    "name": "Jewish",
                    "type": "",
                    "pos": []
                }
            }
        ]
    },
    {
        "sentence": "He is the son of Nadine Lhopitalier , a French actress and author who converted to Judaism , and Edmond Adolphe de Rothschild , a Swiss banker of Jewish descent .",
        "relations": [
            {
                "head": {
                    "name": "Nadine Lhopitalier",
                    "type": "",
                    "pos": []
                },
                "type": "religion",
                "tail": {
                    "name": "Jewish",
                    "type": "",
                    "pos": []
                }
            }
        ]
    },
    {
        "sentence": "In 1655 , during fighting between Polish forces and the invading Swedish army in the Northern War , Shabbatai HaKohen fled Vilna with the entire Jewish community .",
        "relations": [
            {
                "head": {
                    "name": "Shabbatai HaKohen",
                    "type": "",
                    "pos": []
                },
                "type": "religion",
                "tail": {
                    "name": "Jewish",
                    "type": "",
                    "pos": []
                }
            }
        ]
    },
    {
        "sentence": "In November 2014 , at a tense time in Jerusalem , Peretz caused a public controversy by announcing that the Temple Mount has no religious significance to the Muslim religion .",
        "relations": [
            {
                "head": {
                    "name": "Temple Mount",
                    "type": "",
                    "pos": []
                },
                "type": "religion",
                "tail": {
                    "name": "Muslim religion",
                    "type": "",
                    "pos": []
                }
            }
        ]
    },
    {
        "sentence": "Gogukwon 's successor , Sosurim , adopted a foreign policy of appeasement and reconciliation with Baekje , and concentrated on domestic policies to spread Buddhism throughout Goguryeo 's social and political systems .",
        "relations": [
            {
                "head": {
                    "name": "Goguryeo",
                    "type": "",
                    "pos": []
                },
                "type": "religion",
                "tail": {
                    "name": "Buddhism",
                    "type": "",
                    "pos": []
                }
            }
        ]
    },
    {
        "sentence": "Northwest of Aksum , in modern - day Sudan , the Christian states of Makuria and Alodia lasted till the 13th century before becoming Islamic .",
        "relations": [
            {
                "head": {
                    "name": "Alodia",
                    "type": "",
                    "pos": []
                },
                "type": "religion",
                "tail": {
                    "name": "Christian",
                    "type": "",
                    "pos": []
                }
            }
        ]
    },
    {
        "sentence": "Aiya wrote that Alvares , an educated man and the editor of a Catholic journal , was a priest in the Metropolitan Archdiocese of Goa .",
        "relations": [
            {
                "head": {
                    "name": "Metropolitan Archdiocese of Goa",
                    "type": "",
                    "pos": []
                },
                "type": "religion",
                "tail": {
                    "name": "Catholic",
                    "type": "",
                    "pos": []
                }
            }
        ]
    },
    {
        "sentence": "Maryland , which was settled by the British , is historically Catholic as well and many historians believe it was named after the Queen Henrietta Maria by Cecilius Calvert , 2nd Baron of Baltimore .",
        "relations": [
            {
                "head": {
                    "name": "Cecilius Calvert , 2nd Baron of Baltimore",
                    "type": "",
                    "pos": []
                },
                "type": "religion",
                "tail": {
                    "name": "Catholic",
                    "type": "",
                    "pos": []
                }
            }
        ]
    },
    {
        "sentence": "It was in searching for a burial place for him that Cheng Yen first came into close contact with the Buddhist Dharma , associated doctrines , and Buddhist scriptures ( sutras ) .",
        "relations": [
            {
                "head": {
                    "name": "Cheng Yen",
                    "type": "",
                    "pos": []
                },
                "type": "religion",
                "tail": {
                    "name": "Buddhist",
                    "type": "",
                    "pos": []
                }
            }
        ]
    },
    {
        "sentence": "Dorset married first , in February 1580 , Lady Margaret , by then only surviving daughter of Thomas Howard , 4th Duke of Norfolk , then suspected as a crypto - Catholic .",
        "relations": [
            {
                "head": {
                    "name": "Thomas Howard , 4th Duke of Norfolk",
                    "type": "",
                    "pos": []
                },
                "type": "religion",
                "tail": {
                    "name": "Catholic",
                    "type": "",
                    "pos": []
                }
            }
        ]
    },
    {
        "sentence": "Paul Majunke ( 1842 - 1899 ) was a Catholic priest , journalist and Reichstag deputy .",
        "relations": [
            {
                "head": {
                    "name": "Paul Majunke",
                    "type": "",
                    "pos": []
                },
                "type": "religion",
                "tail": {
                    "name": "Catholic",
                    "type": "",
                    "pos": []
                }
            }
        ]
    },
    {
        "sentence": "At the time , Giovanni Battista Montini , the future Pope Paul VI , told him that \" you are the most Catholic country in the world . \"",
        "relations": [
            {
                "head": {
                    "name": "Giovanni Battista Montini",
                    "type": "",
                    "pos": []
                },
                "type": "religion",
                "tail": {
                    "name": "Catholic",
                    "type": "",
                    "pos": []
                }
            }
        ]
    },
    {
        "sentence": "The Catholic see of \" Berrhoea \" is today a vacant titular of the that church centered on northern Greece .",
        "relations": [
            {
                "head": {
                    "name": "that church",
                    "type": "",
                    "pos": []
                },
                "type": "religion",
                "tail": {
                    "name": "Catholic",
                    "type": "",
                    "pos": []
                }
            }
        ]
    },
    {
        "sentence": "After he became president of The Church of Jesus Christ of Latter - day Saints ( LDS Church ) , Taylor asked Ebenezer Beesley to compose new music for the hymn .",
        "relations": [
            {
                "head": {
                    "name": "Ebenezer Beesley",
                    "type": "",
                    "pos": []
                },
                "type": "religion",
                "tail": {
                    "name": "LDS Church",
                    "type": "",
                    "pos": []
                }
            }
        ]
    },
    {
        "sentence": "( as differenced from traditional , Evenk shamanism , or other indigenous and historical practices that have been referred to as \" shamanism \" in anthropological texts ) .",
        "relations": [
            {
                "head": {
                    "name": "Evenk",
                    "type": "",
                    "pos": []
                },
                "type": "religion",
                "tail": {
                    "name": "shamanism",
                    "type": "",
                    "pos": []
                }
            }
        ]
    },
    {
        "sentence": "The shelter is named after American Catholic and social activist Dorothy Day .",
        "relations": [
            {
                "head": {
                    "name": "Dorothy Day",
                    "type": "",
                    "pos": []
                },
                "type": "religion",
                "tail": {
                    "name": "Catholic",
                    "type": "",
                    "pos": []
                }
            }
        ]
    },
    {
        "sentence": "The first Russian ruler to convert to Christianity was Olga of Kiev around AD 950 .",
        "relations": [
            {
                "head": {
                    "name": "Olga of Kiev",
                    "type": "",
                    "pos": []
                },
                "type": "religion",
                "tail": {
                    "name": "Christianity",
                    "type": "",
                    "pos": []
                }
            }
        ]
    },
    {
        "sentence": "In the Lutheran Evangelical Church of the Augsburg Confession in Poland the Consistory of the Church ( ) serves as the chief administrative authority and the executive board of the synod . Cf .",
        "relations": [
            {
                "head": {
                    "name": "Evangelical Church of the Augsburg Confession in Poland",
                    "type": "",
                    "pos": []
                },
                "type": "religion",
                "tail": {
                    "name": "Lutheran",
                    "type": "",
                    "pos": []
                }
            }
        ]
    },
    {
        "sentence": "An Episcopal seminary , Seabury - Western Theological Seminary , memorializes his honored position in the church .",
        "relations": [
            {
                "head": {
                    "name": "Seabury - Western Theological Seminary",
                    "type": "",
                    "pos": []
                },
                "type": "religion",
                "tail": {
                    "name": "Episcopal",
                    "type": "",
                    "pos": []
                }
            }
        ]
    },
    {
        "sentence": "On October 25 , 1904 , LDS Church Apostle Rudger Clawson of the Quorum of the Twelve Apostles came and organized a ward .",
        "relations": [
            {
                "head": {
                    "name": "Rudger Clawson",
                    "type": "",
                    "pos": []
                },
                "type": "religion",
                "tail": {
                    "name": "LDS",
                    "type": "",
                    "pos": []
                }
            }
        ]
    },
    {
        "sentence": "At that time , Francis I was confronted with the Affair of the Placards , in which Protestants issued pamphlets criticizing the Mass in view of stopping efforts at a Catholic – Protestant rapprochement .",
        "relations": [
            {
                "head": {
                    "name": "Francis I",
                    "type": "",
                    "pos": []
                },
                "type": "religion",
                "tail": {
                    "name": "Catholic",
                    "type": "",
                    "pos": []
                }
            }
        ]
    },
    {
        "sentence": "Apollonius was not mentioned in the earliest Christian martyrologies , not being at first the object of individual commemoration .",
        "relations": [
            {
                "head": {
                    "name": "martyrologies",
                    "type": "",
                    "pos": []
                },
                "type": "religion",
                "tail": {
                    "name": "Christian",
                    "type": "",
                    "pos": []
                }
            }
        ]
    },
    {
        "sentence": "Baptised a Methodist , Mandela was given the English forename of \" Nelson \" by his teacher .",
        "relations": [
            {
                "head": {
                    "name": "Mandela",
                    "type": "",
                    "pos": []
                },
                "type": "religion",
                "tail": {
                    "name": "Methodist",
                    "type": "",
                    "pos": []
                }
            }
        ]
    },
    {
        "sentence": "Like Siegfried Sassoon , Schuster was of Jewish descent .",
        "relations": [
            {
                "head": {
                    "name": "Siegfried Sassoon",
                    "type": "",
                    "pos": []
                },
                "type": "religion",
                "tail": {
                    "name": "Jewish",
                    "type": "",
                    "pos": []
                }
            }
        ]
    },
    {
        "sentence": "In 1634 , Jacob Bassevi von Treuenberg ( born 1580 in Verona , Italy ) , the first ennobled Jew in the Habsburg monarchy , was buried on the Jewish cemetery in Mlada Boleslav .",
        "relations": [
            {
                "head": {
                    "name": "Jacob Bassevi",
                    "type": "",
                    "pos": []
                },
                "type": "religion",
                "tail": {
                    "name": "Jewish",
                    "type": "",
                    "pos": []
                }
            }
        ]
    },
    {
        "sentence": "The full system of emblems around the shield was regulated in the Catholic Church by the letter of Pope Pius X \" Inter multiplices curas \" of February 21 , 1905 .",
        "relations": [
            {
                "head": {
                    "name": "Pope Pius X",
                    "type": "",
                    "pos": []
                },
                "type": "religion",
                "tail": {
                    "name": "Catholic Church",
                    "type": "",
                    "pos": []
                }
            }
        ]
    },
    {
        "sentence": "Proponents of the Great Lakes theory adhere to the teachings of LDS Church leaders , Joseph Fielding Smith , \" Doctrines of Salvation \" , 1956 , vol .",
        "relations": [
            {
                "head": {
                    "name": "Joseph Fielding Smith",
                    "type": "",
                    "pos": []
                },
                "type": "religion",
                "tail": {
                    "name": "LDS Church",
                    "type": "",
                    "pos": []
                }
            }
        ]
    },
    {
        "sentence": "The tradition he founded with Maxine Sanders became known as Alexandrian Wicca .",
        "relations": [
            {
                "head": {
                    "name": "Maxine Sanders",
                    "type": "",
                    "pos": []
                },
                "type": "religion",
                "tail": {
                    "name": "Alexandrian Wicca",
                    "type": "",
                    "pos": []
                }
            }
        ]
    },
    {
        "sentence": "Raphael is also an angel in Mormonism , as he is briefly mentioned in the Doctrine and Covenants . Doctrine and Covenants 128:21 .",
        "relations": [
            {
                "head": {
                    "name": "Doctrine and Covenants",
                    "type": "",
                    "pos": []
                },
                "type": "religion",
                "tail": {
                    "name": "Mormonism",
                    "type": "",
                    "pos": []
                }
            }
        ]
    },
    {
        "sentence": "From 1894 to 1896 , by then ordained an African Methodist Episcopal Church minister , Demby was Dean of Students at Paul Quinn College near Dallas , Texas .",
        "relations": [
            {
                "head": {
                    "name": "Paul Quinn College",
                    "type": "",
                    "pos": []
                },
                "type": "religion",
                "tail": {
                    "name": "African Methodist Episcopal Church",
                    "type": "",
                    "pos": []
                }
            }
        ]
    },
    {
        "sentence": "Charles Kingsley ( 12 June 1819 – 23 January 1875 ) was a broad church priest of the Church of England , a university professor , social reformer , historian and novelist .",
        "relations": [
            {
                "head": {
                    "name": "Charles Kingsley",
                    "type": "",
                    "pos": []
                },
                "type": "religion",
                "tail": {
                    "name": "Church of England",
                    "type": "",
                    "pos": []
                }
            }
        ]
    },
    {
        "sentence": "A minority of Kurds , primarily in the Nineveh Province of Iraq , follow the Yazidism .",
        "relations": [
            {
                "head": {
                    "name": "Kurds",
                    "type": "",
                    "pos": []
                },
                "type": "religion",
                "tail": {
                    "name": "Yazidism",
                    "type": "",
                    "pos": []
                }
            }
        ]
    },
    {
        "sentence": "Ready was baptized into The Church of Jesus Christ of Latter - day Saints ( LDS Church ) in 2003 and ordained as an elder by politician Russell Pearce .",
        "relations": [
            {
                "head": {
                    "name": "Russell Pearce",
                    "type": "",
                    "pos": []
                },
                "type": "religion",
                "tail": {
                    "name": "LDS Church",
                    "type": "",
                    "pos": []
                }
            }
        ]
    },
    {
        "sentence": "The economic welfare and the widespread Jewish hostility towards Herod allowed internecine warfare between the Pharisees and Sadducees to subside .",
        "relations": [
            {
                "head": {
                    "name": "Herod",
                    "type": "",
                    "pos": []
                },
                "type": "religion",
                "tail": {
                    "name": "Jewish",
                    "type": "",
                    "pos": []
                }
            }
        ]
    },
    {
        "sentence": "Tigers management had several locals on standby for this possibility , including college student and future Catholic priest Al Travers .",
        "relations": [
            {
                "head": {
                    "name": "Al Travers",
                    "type": "",
                    "pos": []
                },
                "type": "religion",
                "tail": {
                    "name": "Catholic",
                    "type": "",
                    "pos": []
                }
            }
        ]
    },
    {
        "sentence": "Family background combined with the Quaker influence at Earlham College contributed to the Quaker mold in which Allee was cast .",
        "relations": [
            {
                "head": {
                    "name": "Earlham College",
                    "type": "",
                    "pos": []
                },
                "type": "religion",
                "tail": {
                    "name": "Quaker",
                    "type": "",
                    "pos": []
                }
            }
        ]
    },
    {
        "sentence": "Modern historians , however , argue that Christianity in Malta was reintroduced by King Roger in 1127 , and consolidated itself thereafter .",
        "relations": [
            {
                "head": {
                    "name": "King Roger",
                    "type": "",
                    "pos": []
                },
                "type": "religion",
                "tail": {
                    "name": "Christianity",
                    "type": "",
                    "pos": []
                }
            }
        ]
    },
    {
        "sentence": "The roots of Bruton Parish Church trace back to both the Church of England and the new settlement of the Colony of Virginia at Jamestown in the early 17th century .",
        "relations": [
            {
                "head": {
                    "name": "Colony of Virginia",
                    "type": "",
                    "pos": []
                },
                "type": "religion",
                "tail": {
                    "name": "Church of England",
                    "type": "",
                    "pos": []
                }
            }
        ]
    },
    {
        "sentence": "Chandragupta Maurya 's embrace of Jainism increased social and religious renewal and reform across his society , while Ashoka embraced Buddhism .",
        "relations": [
            {
                "head": {
                    "name": "Chandragupta Maurya",
                    "type": "",
                    "pos": []
                },
                "type": "religion",
                "tail": {
                    "name": "Jainism",
                    "type": "",
                    "pos": []
                }
            }
        ]
    },
    {
        "sentence": "Princess Mangkubumi ( Javanese :  ) is the first child and daughter of His Majesty Sultan Hamengkubuwono X of Yogyakarta and his Queen Consort , Her Majesty Queen Hemas .",
        "relations": [
            {
                "head": {
                    "name": "Javanese",
                    "type": "",
                    "pos": []
                },
                "type": "location",
                "tail": {
                    "name": "Yogyakarta",
                    "type": "",
                    "pos": []
                }
            }
        ]
    },
    {
[truncated: 1,575,526 more chars]
